# Supplementary material for: Gene Expression-Based Classification of Non-Small Cell Lung Carcinomas and Survival Prediction
Source: PLoS One. 2010 Apr 22;5(4):e10312. doi: 10.1371/journal.pone.0010312 (PMC2858668; doi:10.1371/journal.pone.0010312)
Supplement: Table S1 — NSCLC Tumor Signature (the longest) T∶N ratio Ratio of average expression in NSCLC samples/normal lung tissue T mean 2log transformation of mean expression value in NSCLC samples (average of all NSCLC and normal lung tissue = 0). N mean 2log transformation of mean expression value in normal lung tissue samples (average of all NSCLC and normal lung tissue = 0). T SD Standard deviation of mean expression value in NSCLC samples N SD Standard deviation of mean expression value in normal lung tissue samples. (0.21 MB XLS) [file pone.0010312.s002.xls]

## Sheet: Sheet1
Probe Set	Gene Symbol	Gene Symbol before 2008	T:N Ratio	T Mean	N Mean	T SD	N SD
1552309_a_at	NEXN	NEXN	0.260193	-0.968053	1.30327	1.11913	0.480298
1552509_a_at	CD300LG	CD300LG	0.204727	-0.789183	1.3281	0.559209	1.00898
1552619_a_at	ANLN	ANLN	8.80744	1.00075	-1.45922	1.4917	0.247796
1552667_a_at	SH2D3C	SH2D3C	0.303062	-0.714406	1.0682	0.722291	0.665672
1553102_a_at	CCDC69	CCDC69	0.370879	-0.641804	0.963513	0.779404	0.325614
1553169_at	LRRN4	C20orf75	0.337405	-0.73606	0.910312	0.642964	0.511313
1553171_x_at	LRRN4	C20orf75	0.278455	-0.8718	1.0646	0.703991	0.603811
1553645_at	CCDC141	FLJ39502	0.151798	-0.896245	1.387	0.393136	1.25986
1553835_a_at	COL29A1	FLJ35880	0.35042	-0.591336	0.895021	0.672204	0.713392
1554079_at	GALNTL4	GALNTL4	0.354811	-0.743882	1.0427	0.962315	0.413661
1554408_a_at	TK1	TK1	5.43872	0.883824	-1.19708	1.13083	0.320525
1554547_at	FAM13C1	FAM13C1	0.262769	-0.91325	1.11318	0.823753	0.684796
1554648_a_at	DUOXA1	DUOXA1	0.296336	-0.730105	1.02957	0.677699	0.662528
1554690_a_at	TACC1	TACC1	0.330507	-0.749269	1.02258	0.870438	0.446762
1554768_a_at	MAD2L1	MAD2L1	10.2485	1.02103	-1.60945	1.55219	0.230768
1555191_a_at	FHL5	FHL5	0.280672	-0.674528	1.00367	0.521546	0.861179
1555216_a_at	LOC645722	LOC645722	0.35669	-0.654364	1.31375	1.0722	0.548256
1555274_a_at	SELI	SELI	5.00149	0.911099	-1.13847	1.02107	0.497905
1555497_a_at	CYP4B1	CYP4B1	0.0929916	-1.69471	2.19861	1.25706	0.929937
1555579_s_at	PTPRM	PTPRM	0.270491	-0.940589	1.24815	0.945749	0.280134
1555758_a_at	CDKN3	CDKN3	13.9998	1.29818	-1.97323	1.44523	0.471279
1555800_at	ZNF385B	ZNF533	0.123712	-1.69847	1.95428	1.35695	0.833345
1555801_s_at	ZNF385B	ZNF533	0.134698	-1.63791	1.90548	1.28652	0.861477
1555832_s_at	KLF6	KLF6	0.3277	-0.827096	0.926689	0.851487	0.488932
1555938_x_at	VIM	VIM	0.241055	-0.946606	0.933663	0.605336	0.974097
1556037_s_at	HHIP	HHIP	0.210512	-1.05675	1.55794	1.15031	0.810538
1556209_at	CLEC2B	CLEC2B	0.324909	-0.6142	0.969098	0.632212	0.782542
1556314_a_at	---	---	0.259939	-0.844722	1.16951	0.795595	0.731564
1556321_a_at	---	MESDC1	0.300087	-0.547568	1.09492	0.597194	0.838931
1556325_at	FILIP1	FILIP1	0.171191	-1.16808	1.72974	1.00035	0.606775
1556421_at	LOC286189	LOC286189	0.34361	-0.889833	1.05708	0.991361	0.776775
1556579_s_at	IGSF10	IGSF10	0.159642	-1.17195	1.75588	0.973929	0.518102
1556989_at	---	ADAMTS9	0.14591	-1.05464	1.4907	0.799493	1.20704
1557136_at	ATP13A4	ATP13A4	0.348084	-0.822182	1.19765	1.09075	0.524586
1557422_at	---	CUGBP2	0.182156	-1.06202	1.62141	0.94008	0.670721
1557432_at	RASAL2	RASAL2	0.336382	-0.725362	1.03349	0.920574	0.532847
1558397_at	---	---	0.20756	-1.02643	1.32375	0.787552	0.625603
1558444_at	---	LOC644450	0.178696	-0.825348	1.69847	1.0957	1.1534
1558523_at	FAM184A	C6orf60	0.376896	-0.555976	0.748738	0.395137	0.721973
1559394_a_at	---	ROR1	0.348583	-0.621637	0.876795	0.63064	0.761847
1559605_a_at	LOC285043	LOC285043	0.285366	-0.677603	1.03689	0.445118	0.722642
1560049_at	---	CUGBP2	0.192346	-1.16194	1.64376	1.18518	0.502445
1560169_at	---	PIP5K1B	0.359678	-0.436054	0.9004	0.327919	0.701646
1561135_at	---	FLJ34870	0.252821	-0.691339	1.29947	0.656944	0.674655
1562921_at	---	LOC646927	0.234057	-0.987958	1.55914	1.15477	0.675146
1564796_at	EMP1	EMP1	0.157341	-0.843567	1.28299	0.57705	1.36643
1566968_at	---	SPRY4	0.315975	-0.701331	1.01928	0.821465	0.760909
1568596_a_at	TROAP	TROAP	3.63507	0.777324	-0.894022	0.805227	0.261814
1569095_at	LOC731424	---	0.321771	-0.675044	0.892512	0.536454	0.813515
200606_at	DSP	DSP	8.06652	1.31611	-1.53423	1.27752	0.799914
200671_s_at	SPTBN1	SPTBN1	0.300542	-0.647888	1.1443	0.643134	0.573095
200762_at	DPYSL2	DPYSL2	0.360152	-0.702257	1.04974	1.02276	0.243131
200795_at	SPARCL1	SPARCL1	0.323931	-0.830754	1.04465	1.01502	0.370854
200878_at	EPAS1	EPAS1	0.224057	-1.01731	1.44059	1.01807	0.329662
200904_at	HLA-E	HLA-E	0.327047	-0.784622	1.02925	0.918008	0.384691
200911_s_at	TACC1	TACC1	0.306432	-0.815228	1.04175	0.774506	0.209702
200984_s_at	CD59	CD59	0.438188	-0.725387	0.571172	0.699856	0.367802
200985_s_at	CD59	CD59	0.400448	-0.741595	0.673811	0.603143	0.216208
201013_s_at	PAICS	PAICS	3.7992	0.74025	-1.0107	0.791602	0.337737
201014_s_at	PAICS	PAICS	5.43513	0.853467	-1.30919	1.05597	0.442786
201041_s_at	DUSP1	DUSP1	0.269227	-1.00479	1.03435	0.789759	0.426099
201061_s_at	STOM	STOM	0.322526	-0.783195	0.989816	0.698915	0.166149
201147_s_at	TIMP3	TIMP3	0.321284	-0.940955	0.999319	1.14319	0.47499
201148_s_at	TIMP3	TIMP3	0.357887	-0.702337	0.888268	0.834786	0.624256
201150_s_at	TIMP3	TIMP3	0.218557	-1.19064	1.37573	1.17413	0.311879
201250_s_at	SLC2A1	SLC2A1	12.4383	1.10683	-1.72636	1.74036	0.39042
201278_at	DAB2	DAB2	0.370326	-0.797023	0.84578	0.879961	0.2826
201291_s_at	TOP2A	TOP2A	32.1324	1.85724	-2.83938	1.64714	0.821458
201292_at	TOP2A	TOP2A	23.5966	1.57869	-2.46618	1.60296	0.410412
201328_at	ETS2	ETS2	0.319575	-0.702168	1.07848	0.826284	0.428743
201348_at	GPX3	GPX3	0.187569	-1.09041	1.78502	1.15666	0.512554
201425_at	ALDH2	ALDH2	0.3562	-0.821216	0.928771	0.943637	0.332565
201432_at	CAT	CAT	0.356168	-0.766267	0.880304	0.774892	0.295688
201496_x_at	MYH11	MYH11	0.246071	-0.972588	1.2824	0.872054	0.50467
201497_x_at	MYH11	MYH11	0.234449	-1.15781	1.49744	1.27801	0.414085
201531_at	ZFP36	ZFP36	0.22913	-0.966609	1.2057	0.821467	0.773129
201539_s_at	FHL1	FHL1	0.180171	-1.2078	1.66937	1.10664	0.866417
201540_at	FHL1	FHL1	0.1433	-1.4576	1.9444	1.21973	0.268441
201548_s_at	JARID1B	JARID1B	2.89927	0.609402	-0.788164	0.723029	0.401278
201563_at	SORD	SORD	4.36522	0.788154	-1.13826	0.921299	0.536372
201577_at	NME1 /// NME2	NME1	4.06418	0.79265	-1.19494	0.725891	0.561605
201578_at	PODXL	PODXL	0.293481	-0.80683	1.05186	0.648	0.40254
201690_s_at	TPD52	TPD52	3.59735	0.796227	-0.864508	0.810465	0.375999
201709_s_at	NIPSNAP1	NIPSNAP1	2.34581	0.530057	-0.613104	0.549806	0.284774
201710_at	MYBL2	MYBL2	4.1028	0.76428	-1.03	0.913829	0.20346
201774_s_at	NCAPD2	CNAP1	3.17217	0.567751	-0.958814	0.7507	0.387377
201809_s_at	ENG	ENG	0.318588	-0.773097	1.03977	0.876719	0.475826
201810_s_at	SH3BP5	SH3BP5	0.394497	-0.616694	0.841456	0.744034	0.420413
201811_x_at	SH3BP5	SH3BP5	0.408453	-0.628678	0.82502	0.769545	0.264996
201842_s_at	EFEMP1	EFEMP1	0.286875	-1.22147	1.09793	1.44935	0.289837
201843_s_at	EFEMP1	EFEMP1	0.206848	-1.47291	1.45001	1.48465	0.365021
201890_at	RRM2	RRM2	13.6097	1.28453	-2.14386	1.59202	0.75331
201897_s_at	CKS1B	CKS1B	4.73172	0.895852	-1.12298	0.922839	0.379578
202014_at	PPP1R15A	PPP1R15A	0.237928	-0.904225	1.21359	0.821277	0.785277
202068_s_at	LDLR	LDLR	0.259659	-0.952442	1.37417	1.19906	0.59655
202094_at	BIRC5	BIRC5	4.92675	0.827046	-1.13423	1.02271	0.246266
202095_s_at	BIRC5	BIRC5	15.4968	1.47461	-2.02425	1.52539	0.464165
202107_s_at	MCM2	MCM2	6.13994	0.913622	-1.35238	1.22389	0.431465
202112_at	VWF	VWF	0.208237	-1.05081	1.41245	0.920323	0.448001
202156_s_at	CUGBP2	CUGBP2	0.367547	-0.770363	0.94115	0.984852	0.282329
202157_s_at	CUGBP2	CUGBP2	0.373067	-0.797447	0.903246	1.05431	0.273045
202177_at	GAS6 /// LOC100133684	GAS6	0.334492	-0.758253	1.02771	0.893288	0.393962
202222_s_at	DES	DES	0.323132	-0.720122	1.02353	0.670657	0.64756
202240_at	PLK1	PLK1	3.21009	0.627137	-0.839801	0.804063	0.214391
202503_s_at	KIAA0101	KIAA0101	13.1999	1.34192	-2.1583	1.3056	0.753003
202524_s_at	SPOCK2	SPOCK2	0.2269	-0.922752	1.56876	1.09575	0.422892
202552_s_at	CRIM1	CRIM1	0.409192	-0.610358	0.823073	0.748431	0.358032
202580_x_at	FOXM1	FOXM1	10.6053	1.2325	-1.64835	1.44123	0.295718
202587_s_at	AK1	AK1	0.329267	-0.726854	0.990619	0.759953	0.493321
202589_at	TYMS	TYMS	7.9886	0.959347	-1.7297	1.26995	0.783753
202705_at	CCNB2	CCNB2	14.019	1.3741	-2.01734	1.44803	0.468358
202747_s_at	ITM2A	ITM2A	0.412679	-0.624091	0.856942	0.858142	0.386136
202759_s_at	AKAP2 /// PALM2 /// PALM2-AKAP2	AKAP2 /// PALM2-AKAP2	0.200375	-1.13281	1.46486	0.97561	0.432897
202760_s_at	PALM2-AKAP2	AKAP2 /// PALM2-AKAP2	0.256504	-0.87668	1.22377	0.915503	0.665939
202768_at	FOSB	FOSB	0.101598	-1.63926	2.16152	1.39987	1.21029
202779_s_at	LOC731049 /// UBE2S	UBE2S /// LOC651816	5.68959	1.0555	-1.17067	1.10152	0.686657
202870_s_at	CDC20	CDC20	17.2991	1.49772	-2.15112	1.53113	0.451235
202877_s_at	CD93	CD93	0.271639	-0.846966	1.11554	0.799672	0.61258
202878_s_at	CD93	CD93	0.216276	-1.0664	1.38713	0.986524	0.393974
202910_s_at	CD97	CD97	0.284029	-0.947572	1.14227	1.02451	0.388795
202954_at	UBE2C	PAK3 /// UBE2C	15.202	1.42444	-1.95752	1.45643	0.358914
202992_at	C7	C7	0.194628	-1.32101	1.52444	1.53037	0.739326
203022_at	RNASEH2A	RNASEH2A	4.5157	0.78707	-1.1204	0.948541	0.368555
203046_s_at	TIMELESS	TIMELESS	4.3648	0.883998	-1.05024	0.849397	0.343795
203060_s_at	PAPSS2	PAPSS2	0.318057	-0.807189	1.21423	1.08779	0.277463
203065_s_at	CAV1	CAV1	0.151915	-1.36747	1.8468	1.21406	0.431471
203088_at	FBLN5	FBLN5	0.212577	-1.25871	1.46599	1.23672	0.585987
203139_at	DAPK1	DAPK1	0.42313	-0.595942	0.876008	0.833651	0.366241
203145_at	SPAG5	SPAG5	6.44897	1.02608	-1.25907	1.13163	0.338481
203185_at	RASSF2	RASSF2	0.353043	-0.956779	0.816149	1.03521	0.390536
203213_at	CDC2	CDC2	7.33882	0.968532	-1.53757	1.3242	0.496388
203214_x_at	CDC2	CDC2	7.67925	0.993341	-1.56007	1.23514	0.354373
203228_at	PAFAH1B3	PAFAH1B3	5.00047	0.996067	-1.14799	0.795447	0.340183
203296_s_at	ATP1A2	ATP1A2	0.20062	-0.941867	1.39665	0.596477	0.665102
203320_at	SH2B3	SH2B3	0.402163	-0.7012	0.756647	0.720721	0.288547
203323_at	CAV2	CAV2	0.144885	-1.44064	1.8814	1.31834	0.350973
203324_s_at	CAV2	CAV2	0.264738	-1.01716	1.31623	1.26065	0.435599
203329_at	PTPRM	PTPRM	0.342541	-0.777875	0.959185	0.777176	0.273298
203358_s_at	EZH2	EZH2	7.4277	1.02814	-1.46278	1.34557	0.463394
203362_s_at	MAD2L1	MAD2L1	13.639	1.2817	-2.05095	1.37485	0.453656
203418_at	CCNA2	CCNA2	8.20821	1.0062	-1.57287	1.28315	0.229205
203432_at	TMPO	TMPO	3.45272	0.623022	-0.949503	0.870915	0.296172
203435_s_at	MME	MME	0.32993	-0.950791	1.26605	1.10672	0.471487
203543_s_at	KLF9	KLF9	0.235789	-1.03346	1.21205	1.09063	0.878992
203549_s_at	LPL	LPL	0.330792	-1.16936	1.72779	1.84224	0.373834
203554_x_at	PTTG1	PTTG1	6.36128	0.909464	-1.44846	1.19824	0.427072
203571_s_at	C10orf116	C10orf116	0.134717	-1.58007	1.84753	1.31803	0.472459
203744_at	HMGB3	HMGB3	10.6784	1.23931	-1.56143	1.53906	0.550907
203755_at	BUB1B	BUB1B	11.8619	1.26206	-1.90673	1.35932	0.505392
203764_at	DLGAP5	DLG7	18.0888	1.40215	-2.27421	1.53437	0.361151
203766_s_at	LMOD1	LMOD1	0.223125	-0.940429	1.30676	0.710051	0.522197
203799_at	CD302	CD302	0.229559	-1.10948	1.33009	1.10781	0.310469
203819_s_at	IGF2BP3	IGF2BP3	25.441	1.84816	-1.97059	2.01334	0.368841
203820_s_at	IGF2BP3	IGF2BP3	19.2395	1.62536	-1.79353	1.98677	0.300127
203821_at	HBEGF	HBEGF	0.203298	-1.01192	1.39874	0.999714	0.805044
203835_at	LRRC32	LRRC32	0.201784	-0.928092	1.36069	0.724045	0.816586
203845_at	KAT2B	PCAF	0.380486	-0.765249	0.805742	0.767054	0.266564
203865_s_at	ADARB1	ADARB1	0.151157	-1.25414	1.69771	0.861237	0.382302
203881_s_at	DMD	DMD	0.284264	-0.900666	1.09801	0.812285	0.416886
203887_s_at	THBD	THBD	0.223235	-1.29052	1.58541	1.48857	0.621299
203888_at	THBD	THBD	0.216381	-1.24031	1.53711	1.24039	0.584893
203910_at	ARHGAP29	ARHGAP29	0.313365	-0.829451	1.09545	0.932881	0.378276
203913_s_at	HPGD	HPGD	0.145918	-1.61364	1.96991	1.66529	0.734325
203914_x_at	HPGD	HPGD	0.113944	-1.73394	2.17601	1.63765	0.620742
203934_at	KDR	KDR	0.339235	-0.890555	1.18046	1.16563	0.547797
203967_at	CDC6	CDC6	6.40716	0.987786	-1.29144	1.22222	0.179569
203968_s_at	CDC6	CDC6	4.84792	0.862523	-1.12243	1.01562	0.218532
203980_at	FABP4	FABP4	0.0915272	-2.10906	2.66002	1.72245	0.629836
204018_x_at	HBA1 /// HBA2	HBA1 /// HBA2	0.140511	-1.48289	2.03418	1.63027	0.715318
204023_at	RFC4	RFC4	6.46621	0.940651	-1.37065	1.25596	0.442809
204026_s_at	ZWINT	ZWINT	6.56049	1.06558	-1.64691	1.03659	0.855729
204033_at	TRIP13	TRIP13	9.2431	1.23357	-1.63239	1.31791	0.602182
204041_at	MAOB	MAOB	0.371167	-0.95774	1.22499	1.27815	0.4724
204072_s_at	FRY	FRY	0.226879	-1.00192	1.55052	1.12695	0.431709
204073_s_at	C11orf9	C11orf9	0.313422	-0.686222	1.35675	1.04141	0.425481
204092_s_at	AURKA	AURKA	6.80588	0.984479	-1.49594	1.15897	0.457071
204126_s_at	CDC45L	CDC45L	5.6774	0.911521	-1.21376	1.14546	0.349656
204146_at	RAD51AP1	RAD51AP1	6.70871	0.9268	-1.46552	1.24097	0.473145
204154_at	CDO1	CDO1	0.329086	-0.942236	1.47052	1.34147	0.695035
204162_at	NDC80	KNTC2	11.3972	1.17682	-1.84739	1.52278	0.544047
204174_at	ALOX5AP	ALOX5AP	0.276253	-1.20981	1.22481	1.43268	0.518825
204215_at	C7orf23	C7orf23	0.373927	-0.770001	0.829342	0.874596	0.330641
204223_at	PRELP	PRELP	0.242088	-0.955585	1.20525	0.847826	0.638218
204236_at	FLI1	FLI1	0.35175	-0.79721	0.960711	1.01805	0.43704
204249_s_at	LMO2	LMO2	0.287236	-0.880674	1.11354	0.914867	0.512937
204271_s_at	EDNRB	EDNRB	0.114812	-1.38798	2.01966	0.99818	0.628823
204273_at	EDNRB	EDNRB	0.077677	-1.80829	2.49323	1.26328	0.67887
204318_s_at	GTSE1	GTSE1	7.64055	1.12278	-1.41203	1.22295	0.247562
204320_at	COL11A1	COL11A1	40.7822	1.45502	-2.51629	2.32886	0.635579
204343_at	ABCA3	ABCA3	0.215609	-0.974085	1.5031	1.06956	0.540204
204348_s_at	AK3L1 /// AK3L2	AK3L1	8.66603	1.05963	-1.59704	1.57857	0.576528
204368_at	SLCO2A1	SLCO2A1	0.19314	-1.04941	1.78147	1.20851	0.580817
204396_s_at	GRK5	GRK5	0.235262	-0.867912	1.44049	0.792622	0.34629
204422_s_at	FGF2	FGF2	0.240676	-0.818164	1.19227	0.643219	0.779527
204438_at	MRC1 /// MRC1L1	MRC1 /// MRC1L1	0.236887	-1.14739	1.35365	1.40822	0.449792
204440_at	CD83	CD83	0.286748	-0.887333	1.12286	0.896339	0.646435
204444_at	KIF11	KIF11	7.76234	1.04362	-1.5569	1.1878	0.382309
204446_s_at	ALOX5	ALOX5	0.204687	-1.33632	1.49769	1.62085	0.507586
204464_s_at	EDNRA	EDNRA	0.369466	-0.785584	0.872959	0.934387	0.45915
204468_s_at	TIE1	TIE1	0.201413	-1.07241	1.47093	0.981234	0.537433
204482_at	CLDN5	CLDN5	0.298335	-0.744193	1.15204	0.895927	0.616063
204497_at	ADCY9	ADCY9	0.323153	-0.676719	1.10925	0.777296	0.29034
204519_s_at	PLLP	PLLP	0.237451	-0.951362	1.44269	1.08793	0.465311
204558_at	RAD54L	RAD54L	3.26632	0.721272	-0.788918	0.810528	0.264022
204570_at	COX7A1	COX7A1	0.375874	-0.734938	1.08776	1.07604	0.418163
204575_s_at	MMP19	MMP19 /// LOC652543	0.176781	-1.17391	1.28645	0.944796	1.06922
204579_at	FGFR4	FGFR4	0.313854	-0.658851	1.36978	0.963128	0.498017
204580_at	MMP12	MMP12	48.3784	1.9364	-3.24632	2.50552	1.27893
204603_at	EXO1	EXO1	4.95302	0.828022	-1.09422	1.0951	0.201121
204641_at	NEK2	NEK2	13.6617	1.37727	-1.92479	1.37417	0.294734
204642_at	S1PR1	EDG1	0.19657	-1.00413	1.37273	0.640625	0.566558
204661_at	CD52	CD52	0.3142	-1.02002	1.1062	1.29389	0.52106
204675_at	SRD5A1	SRD5A1	5.85671	0.945415	-1.41417	0.982669	0.56492
204677_at	CDH5	CDH5	0.162775	-1.18557	1.74778	0.979839	0.391396
204681_s_at	RAPGEF5	RAPGEF5	0.400988	-0.569101	0.898458	0.752482	0.337493
204682_at	LTBP2	LTBP2	0.344315	-0.740121	0.903405	0.887357	0.609598
204683_at	ICAM2	ICAM2	0.36945	-0.690711	0.918747	0.862225	0.449343
204695_at	CDC25A	CDC25A	3.64895	0.71701	-0.942161	0.902429	0.408774
204709_s_at	KIF23	KIF23	8.12551	1.10863	-1.41562	1.4206	0.280914
204712_at	WIF1	WIF1	0.244975	-1.00627	2.47814	2.25645	0.601559
204719_at	ABCA8	ABCA8	0.0866353	-1.82756	2.36089	1.32014	0.39198
204731_at	TGFBR3	TGFBR3	0.203766	-0.984017	1.69796	1.17724	0.596481
204755_x_at	HLF	HLF	0.323392	-0.80917	1.18431	1.09207	0.546701
204767_s_at	FEN1	FEN1	3.98394	0.774481	-1.06454	0.856051	0.486365
204768_s_at	FEN1	FEN1	4.05123	0.742704	-1.05204	0.921466	0.397007
204777_s_at	MAL	MAL	0.345563	-0.714063	1.12462	1.06211	0.577109
204781_s_at	FAS	FAS	0.344496	-0.87304	0.842834	0.940869	0.527981
204787_at	VSIG4	VSIG4	0.250378	-1.10231	1.23849	1.29921	0.586963
204790_at	SMAD7	SMAD7	0.346128	-0.804683	0.912048	0.954953	0.501973
204796_at	EML1	EML1	0.328985	-0.709042	1.14895	0.937411	0.498955
204802_at	RRAD	RRAD	0.166964	-1.19647	1.64901	1.2039	1.01963
204803_s_at	RRAD	RRAD	0.195121	-1.10996	1.44214	1.1453	1.03087
204811_s_at	CACNA2D2	CACNA2D2	0.215777	-1.08902	1.90273	1.55056	0.418772
204822_at	TTK	TTK	18.1477	1.48695	-2.13267	1.62511	0.342182
204825_at	MELK	MELK	11.3257	1.18701	-1.96576	1.34298	0.493348
204894_s_at	AOC3	AOC3	0.151603	-1.37967	1.72758	1.13685	0.362146
204931_at	TCF21	TCF21	0.0826568	-1.7566	2.21394	1.01402	0.597651
204955_at	SRPX	SRPX	0.241334	-1.15314	1.23268	1.21804	0.54944
204962_s_at	CENPA	CENPA	12.5642	1.25272	-1.87245	1.44729	0.33391
204975_at	EMP2	EMP2	0.176007	-1.15124	1.75888	1.19616	0.403478
204992_s_at	PFN2	PFN2	4.6781	0.988601	-1.09647	0.905294	0.522951
205003_at	DOCK4	DOCK4	0.265736	-0.928392	1.1911	0.902731	0.31634
205019_s_at	VIPR1	VIPR1	0.134037	-1.07745	2.05195	1.00387	0.935983
205024_s_at	RAD51	RAD51	4.08688	0.751867	-1.05696	0.885105	0.27517
205043_at	CFTR	CFTR	0.311902	-1.01887	0.951555	1.06698	0.676524
205046_at	CENPE	CENPE	5.52725	0.914091	-1.28595	1.01207	0.353519
205083_at	AOX1	AOX1	0.24666	-0.972636	1.02648	0.754909	0.854012
205116_at	LAMA2	LAMA2	0.418956	-0.625547	0.656112	0.562817	0.455237
205158_at	RNASE4	RNASE4	0.296644	-0.913904	1.05991	0.941456	0.498563
205200_at	CLEC3B	CLEC3B	0.115014	-1.48511	2.30315	1.39665	0.703186
205206_at	KAL1	KAL1	0.202545	-1.22544	1.66191	1.42667	0.469491
205237_at	FCN1	FCN1	0.223552	-1.07195	1.11566	0.813254	0.790753
205259_at	NR3C2	NR3C2	0.270181	-1.06403	1.33517	1.1516	0.365358
205289_at	BMP2	BMP2	0.261534	-1.11463	1.52224	1.51847	0.609249
205290_s_at	BMP2	BMP2	0.229716	-1.07052	1.6522	1.46413	0.623151
205316_at	---	SLC15A2	0.299321	-0.985428	1.1733	1.25225	0.37269
205326_at	RAMP3	RAMP3	0.153931	-1.08164	1.69993	0.71957	0.690065
205339_at	STIL	STIL	5.36429	0.875022	-1.28116	1.02257	0.29752
205357_s_at	AGTR1	AGTR1	0.238813	-1.01113	1.73796	1.40332	0.54508
205382_s_at	CFD	CFD	0.196744	-1.07907	1.54505	1.14956	0.713038
205392_s_at	CCL14 /// CCL15	CCL14 /// CCL15	0.234371	-0.942185	1.24991	1.05645	1.06281
205393_s_at	CHEK1	CHEK1	5.39658	0.921174	-1.12059	1.1346	0.206294
205394_at	CHEK1	CHEK1	7.82779	1.05655	-1.40632	1.32679	0.200688
205407_at	RECK	RECK	0.235535	-1.00519	1.28908	0.877477	0.416548
205414_s_at	RICH2	KIAA0672	0.313615	-0.684557	1.21112	0.912016	0.358434
205430_at	BMP5	BMP5	0.267526	-0.942304	1.35378	1.17257	0.666267
205498_at	GHR	GHR	0.342381	-0.940573	1.25661	1.34766	0.528931
205518_s_at	CMAH	CMAH	0.2121	-1.2546	1.42775	1.48374	0.859032
205608_s_at	ANGPT1	ANGPT1	0.218769	-1.11035	1.41114	1.16613	0.657317
205609_at	ANGPT1	ANGPT1	0.19237	-1.16662	1.57594	1.13586	0.501006
205632_s_at	PIP5K1B	PIP5K1B	0.238639	-1.14525	1.42509	1.31022	0.48774
205637_s_at	SH3GL3	SH3GL3	0.405763	-0.499827	0.995781	0.79462	0.522993
205640_at	ALDH3B1	ALDH3B1	0.365483	-0.797114	0.978297	1.0465	0.439166
205651_x_at	RAPGEF4	RAPGEF4	0.323756	-0.596624	1.00098	0.639556	0.755306
205694_at	TYRP1	TYRP1	0.317603	-0.728261	1.23966	1.02513	0.827195
205700_at	HSD17B6	HSD17B6	0.123942	-1.61856	1.97282	1.42357	0.587
205726_at	DIAPH2	DIAPH2	0.401474	-0.73749	0.837253	0.914839	0.258703
205756_s_at	F8	F8	0.275016	-0.869953	1.0391	0.87268	0.781187
205774_at	F12	F12	4.01508	0.825099	-0.913456	0.910665	0.270608
205779_at	RAMP2	RAMP2	0.245028	-0.730391	1.28833	0.74522	0.812429
205792_at	WISP2	WISP2	0.193878	-1.0697	1.49001	0.982927	0.770451
205805_s_at	ROR1	ROR1	0.33443	-0.728877	0.961837	0.657967	0.403413
205819_at	MARCO	MARCO	0.164651	-1.39311	1.6846	1.36826	0.768052
205846_at	PTPRB	PTPRB	0.168687	-1.13037	1.64812	0.851968	0.629693
205856_at	SLC14A1	SLC14A1	0.195699	-0.727182	1.27443	0.46098	1.18851
205866_at	FCN3	FCN3	0.0684443	-1.83429	2.76583	1.37715	0.897208
205883_at	ZBTB16	ZBTB16	0.176278	-1.06541	1.74566	1.23761	1.28279
205896_at	SLC22A4	SLC22A4	0.324115	-0.845916	0.659998	0.543561	0.762203
205898_at	CX3CR1	CX3CR1	0.172683	-1.2877	1.71726	1.34863	1.08677
205909_at	POLE2	POLE2	4.15436	0.760405	-1.01214	0.94909	0.196915
205935_at	FOXF1	FOXF1	0.171307	-1.0905	1.62284	0.836379	0.586173
205952_at	KCNK3	KCNK3	0.315531	-1.0719	1.93003	1.7778	0.730942
205978_at	KL	KL	0.301804	-0.82033	1.26023	0.797144	0.642451
205982_x_at	SFTPC	SFTPC	0.118035	-2.13924	2.80824	2.7811	0.219474
206030_at	ASPA	ASPA	0.213611	-0.96957	1.21458	0.425384	0.603392
206049_at	SELP	SELP	0.260097	-0.836081	1.1618	0.726909	0.596707
206068_s_at	ACADL	ACADL	0.146933	-1.29406	1.77918	1.01258	0.672432
206069_s_at	ACADL	ACADL	0.108588	-1.34616	1.86591	0.641802	0.799574
206093_x_at	TNXA /// TNXB	TNXB	0.153287	-1.16948	1.63593	0.702953	0.487137
206101_at	ECM2	ECM2	0.278437	-0.968959	1.03092	0.944697	0.626805
206102_at	GINS1	GINS1	15.9444	1.47219	-2.10697	1.46146	0.460577
206159_at	GDF10	GDF10	0.117439	-1.25543	1.84163	0.50166	0.669706
206167_s_at	ARHGAP6	ARHGAP6	0.224511	-1.06547	1.72127	1.14041	0.430923
206170_at	ADRB2	ADRB2	0.161685	-1.33864	1.71862	1.16333	0.525235
206208_at	CA4	CA4	0.172921	-1.02907	1.68481	0.695976	0.522087
206209_s_at	CA4	CA4	0.0824468	-1.60495	2.63635	1.03451	0.549472
206236_at	GPR4	GPR4	0.344309	-0.513226	0.837164	0.466194	0.769217
206283_s_at	TAL1	TAL1	0.251942	-0.815999	1.3317	0.718907	0.61617
206311_s_at	PLA2G1B	PLA2G1B	0.125915	-1.46076	1.96256	1.03887	0.725271
206316_s_at	KNTC1	KNTC1	3.91117	0.679235	-1.03827	0.96416	0.31429
206331_at	CALCRL	CALCRL	0.219297	-1.05465	1.28406	0.936915	0.759146
206364_at	KIF14	KIF14	9.37118	1.16893	-1.67911	1.28661	0.386003
206377_at	FOXF2	FOXF2	0.319088	-0.874004	1.01312	1.03263	0.558795
206481_s_at	LDB2	LDB2	0.178532	-1.16374	1.63097	1.00828	0.485406
206488_s_at	CD36	CD36	0.189665	-1.34265	1.51954	1.24595	0.65424
206618_at	IL18R1	IL18R1	0.228943	-0.807608	1.11655	0.561964	0.931519
206637_at	P2RY14	P2RY14	0.323916	-0.784745	1.09547	1.08687	0.494715
206651_s_at	CPB2	CPB2	0.305773	-1.44553	2.47135	1.88886	1.04464
206658_at	UPK3B	UPK3B	0.183766	-0.955166	1.45685	0.744086	1.35024
206701_x_at	EDNRB	EDNRB	0.100995	-1.44614	2.13972	0.877431	0.658709
206702_at	TEK	TEK	0.131399	-1.35347	1.96606	1.00018	0.477554
206726_at	PGDS	PGDS	0.241481	-1.13168	1.27952	1.12527	0.725003
206742_at	FIGF	FIGF	0.081448	-1.77426	2.4499	1.19893	0.666615
206754_s_at	CYP2B6 /// CYP2B7P1	CYP2B7P1	0.234794	-1.42492	1.94744	1.87752	0.533976
206874_s_at	---	---	0.388876	-0.637824	0.886568	0.771782	0.282899
206898_at	CDH19	CDH19	0.287542	-0.771975	1.23925	0.778439	0.619817
206953_s_at	LPHN2	LPHN2	0.229963	-0.939067	1.42534	0.934716	0.477936
207008_at	IL8RB	IL8RB	0.218238	-0.889855	1.07692	0.721104	1.14116
207069_s_at	SMAD6	SMAD6	0.158422	-1.098	1.60906	0.871336	0.975449
207072_at	IL18RAP	IL18RAP	0.317436	-0.718719	0.824286	0.602893	0.776921
207131_x_at	GGT1	GGT1	0.273342	-0.803871	1.12095	0.828629	0.731072
207165_at	HMMR	HMMR	9.81064	1.05237	-1.85747	1.27145	0.485127
207195_at	CNTN6	CNTN6	0.360752	-0.542203	0.829583	0.341426	0.597508
207302_at	SGCG	SGCG	0.274002	-0.748045	1.28903	0.705396	0.618394
207317_s_at	CASQ2	CASQ2	0.350795	-0.704958	1.05893	0.710936	0.523924
207496_at	MS4A2	MS4A2	0.258711	-0.866288	0.976399	0.581314	0.890735
207519_at	SLC6A4	SLC6A4	0.0898009	-1.26367	2.34234	0.921708	1.3465
207526_s_at	IL1RL1	IL1RL1	0.0663732	-1.41367	2.06863	0.951957	1.65843
207547_s_at	FAM107A	FAM107A	0.102911	-1.28172	2.07789	0.689417	0.691916
207574_s_at	GADD45B	GADD45B	0.221652	-1.01215	1.19808	1.0073	0.982671
207746_at	POLQ	POLQ	5.75424	0.931813	-1.11259	1.23268	0.1858
207808_s_at	PROS1	PROS1	0.373141	-0.70596	0.973474	0.925658	0.247146
207828_s_at	CENPF	CENPF	12.8782	1.29863	-1.93551	1.42167	0.408885
207850_at	CXCL3	CXCL3	0.128135	-1.42327	1.68073	1.37612	1.40621
207857_at	LILRA2	LILRA2	0.382034	-0.721662	0.861948	0.780083	0.592859
207961_x_at	MYH11	MYH11	0.277054	-0.941474	1.22665	0.941354	0.386984
208079_s_at	AURKA	AURKA	8.19721	1.09251	-1.64074	1.25969	0.519908
208308_s_at	GPI /// LOC100133951	GPI	3.34635	0.683152	-0.921957	0.76875	0.459211
208335_s_at	DARC	DARC	0.171507	-1.17485	1.4993	1.08244	0.877794
208438_s_at	FGR	FGR	0.233364	-1.0429	1.30756	0.951332	0.470549
208510_s_at	PPARG	PPARG	0.313685	-0.803443	1.16368	1.02086	0.56041
208546_x_at	HIST1H2BH	HIST1H2BH	3.58542	0.656281	-0.953173	0.897223	0.359129
208740_at	SAP18	SAP18	0.443031	-0.562071	0.825222	0.800315	0.279977
208760_at	UBE2I	UBE2I	0.396481	-0.565471	0.855788	0.636404	0.332611
208789_at	PTRF	PTRF	0.359745	-0.697544	0.922748	0.819781	0.447678
208873_s_at	REEP5	REEP5	0.431949	-0.639288	0.741144	0.808925	0.248173
208944_at	TGFBR2	TGFBR2	0.285745	-0.904569	1.11993	0.845554	0.279683
208960_s_at	KLF6	KLF6	0.280936	-0.899473	0.991675	0.861864	0.771403
208961_s_at	KLF6	KLF6	0.282868	-0.903524	1.043	0.805697	0.50843
208981_at	PECAM1	PECAM1	0.285487	-0.840258	1.14411	0.774544	0.303126
208982_at	PECAM1	PECAM1	0.270335	-0.833797	1.25344	0.890372	0.40177
208983_s_at	PECAM1	PECAM1	0.288509	-0.924412	1.11876	0.975293	0.53063
209047_at	AQP1	AQP1	0.28673	-1.19461	1.67034	1.76389	0.307558
209074_s_at	FAM107A	FAM107A	0.0781414	-1.63704	2.66891	1.21072	0.711465
209116_x_at	HBB	HBB	0.138728	-1.56728	2.0013	1.72757	0.752057
209167_at	GPM6B	GPM6B	0.237888	-1.10095	1.3256	1.07871	0.401628
209169_at	GPM6B	GPM6B	0.261149	-0.919857	1.26256	0.848209	0.430396
209170_s_at	GPM6B	GPM6B	0.235722	-1.11607	1.41336	1.19785	0.381621
209189_at	FOS	FOS	0.224476	-1.09609	1.27982	1.18107	0.939855
209210_s_at	FERMT2	PLEKHC1	0.390507	-0.654723	0.874373	0.818127	0.34733
209267_s_at	SLC39A8	SLC39A8	0.201918	-1.34409	1.5865	1.52061	0.312318
209292_at	ID4	ID4	0.236596	-1.19064	1.51055	1.29808	0.53251
209301_at	CA2	CA2	0.310585	-1.09661	1.22283	1.3635	0.550159
209304_x_at	GADD45B	GADD45B	0.257703	-0.872902	1.05775	0.859848	0.95112
209357_at	CITED2	CITED2	0.340532	-0.868767	0.948914	1.06359	0.491377
209369_at	ANXA3	ANXA3	0.192705	-1.46999	1.73707	1.81164	0.445412
209408_at	KIF2C	KIF2C	9.03181	1.14623	-1.70156	1.20062	0.381014
209433_s_at	PPAT	PPAT	5.81568	0.990785	-1.29713	1.16909	0.705732
209434_s_at	PPAT	PPAT	3.80661	0.736199	-0.951348	0.914819	0.40638
209447_at	SYNE1	SYNE1	0.263839	-0.943474	1.21658	0.915826	0.329733
209458_x_at	HBA1 /// HBA2	HBA1 /// HBA2	0.132623	-1.53877	2.10172	1.67822	0.728686
209464_at	AURKB	AURKB	5.4743	0.890863	-1.21259	1.08223	0.270108
209469_at	GPM6A	GPM6A	0.105442	-1.57899	2.40283	1.12066	0.47877
209470_s_at	GPM6A	GPM6A	0.0939144	-1.7494	2.62375	1.24548	0.575842
209493_at	PDZD2	PDZD2	0.129162	-1.69662	1.85355	1.2881	0.435774
209539_at	ARHGEF6	ARHGEF6	0.388528	-0.806468	0.819659	0.956521	0.278194
209555_s_at	CD36	CD36	0.191397	-1.30182	1.55451	1.34388	0.720643
209612_s_at	ADH1B	ADH1B	0.092203	-2.29142	2.69158	2.19954	0.550798
209613_s_at	ADH1B	ADH1B	0.0886806	-2.32045	2.80885	2.28674	0.458316
209614_at	ADH1B	ADH1A /// ADH1B /// ADH1C	0.112611	-1.49414	1.78422	0.748843	0.609705
209642_at	BUB1	BUB1	11.8426	1.221	-1.76225	1.47715	0.398147
209656_s_at	TMEM47	TMEM47	0.323155	-0.823654	1.14055	1.11636	0.326031
209683_at	FAM49A	FAM49A	0.352842	-0.872065	0.863107	0.989773	0.454848
209696_at	FBP1	FBP1	0.207324	-1.12322	1.5501	1.35932	0.674163
209709_s_at	HMMR	HMMR	5.72313	0.765597	-1.32768	1.14322	0.257639
209714_s_at	CDKN3	CDKN3	12.8131	1.25171	-1.91964	1.42282	0.434255
209763_at	CHRDL1	CHRDL1	0.125764	-1.61576	1.98152	1.47007	0.566727
209773_s_at	RRM2	RRM2	16.1379	1.33343	-2.40762	1.56233	0.824273
209774_x_at	CXCL2	CXCL2	0.129359	-1.74404	1.96781	2.08135	1.27639
209793_at	GRIA1	GRIA1 /// RGS12	0.22728	-0.784991	1.46053	0.663851	0.650271
209821_at	IL33	C9orf26	0.254886	-1.10205	1.29415	1.30839	0.741062
209825_s_at	UCK2	UCK2	4.05389	0.773324	-1.10649	0.943573	0.627377
209875_s_at	SPP1	SPP1	20.944	1.58416	-2.97766	1.73662	1.34131
209894_at	LEPR	LEPR	0.193846	-1.4315	1.68266	1.40913	0.513093
209897_s_at	SLIT2	SLIT2	0.27276	-0.886042	1.44707	1.20421	0.431103
209904_at	TNNC1	TNNC1	0.120049	-1.45056	2.35249	1.2988	0.474652
209911_x_at	HIST1H2BD	HIST1H2BD	4.63733	0.712229	-1.2201	1.04082	0.533083
209919_x_at	GGT1	GGT1	0.271279	-0.80705	1.13947	0.824785	0.710359
210002_at	GATA6	GATA6	0.225557	-1.16177	1.44206	1.21604	0.415633
210004_at	OLR1	OLR1	0.166617	-1.50294	1.72779	1.3796	0.713538
210052_s_at	TPX2	TPX2	17.0281	1.37638	-2.14933	1.52913	0.385439
210066_s_at	AQP4	AQP4	0.218828	-1.04558	1.33191	0.919948	0.878108
210067_at	AQP4	AQP4	0.188502	-1.11396	1.35521	1.05097	1.21614
210068_s_at	AQP4	AQP4	0.18887	-1.40697	1.91709	1.80371	0.447172
210081_at	AGER	AGER	0.0620374	-2.06167	3.0542	1.38661	0.544292
210096_at	CYP4B1	CYP4B1	0.0862305	-2.07784	2.77374	2.18214	0.693694
210139_s_at	PMP22	PMP22	0.366028	-0.779423	0.862903	0.883032	0.27999
210170_at	PDLIM3	PDLIM3	0.310816	-0.911974	1.10455	1.1545	0.643645
210190_at	STX11	STX11	0.300938	-0.717974	1.00096	0.627698	0.754386
210258_at	RGS13	RGS13	0.273289	-0.999452	1.17109	1.12836	0.922549
210272_at	CYP2B7P1	CYP2B7P1	0.270939	-1.09768	1.497	1.3178	0.589149
210298_x_at	FHL1	FHL1	0.18806	-1.30051	1.64414	1.24001	0.842511
210299_s_at	FHL1	FHL1	0.110865	-1.77377	2.28733	1.39865	0.509618
210334_x_at	BIRC5	BIRC5	3.68706	0.740873	-0.906791	0.870949	0.227433
210383_at	SCN1A	SCN1A	0.258424	-0.806923	0.981107	0.467322	0.880807
210423_s_at	SLC11A1	SLC11A1	0.30337	-0.894844	1.00388	0.955338	0.658231
210517_s_at	AKAP12	AKAP12	0.262564	-0.951928	0.972831	0.96882	0.851491
210548_at	CCL23	CCL23	0.325692	-0.636666	0.853934	0.529797	0.841379
210549_s_at	CCL23	CCL23	0.318185	-0.650921	0.900775	0.511795	0.764484
210550_s_at	RASGRF1	RASGRF1	0.272226	-0.911704	1.02609	0.678786	0.590673
210559_s_at	CDC2	CDC2	9.62825	1.09163	-1.80024	1.35898	0.537237
210571_s_at	CMAH	CMAH	0.235934	-0.992244	1.1955	1.05433	1.06823
210619_s_at	HYAL1	HYAL1	0.323996	-0.926392	1.50268	1.32385	0.362287
210762_s_at	DLC1	DLC1	0.185822	-1.19669	1.64189	1.19032	0.481833
210815_s_at	CALCRL	CALCRL	0.223118	-1.01937	1.28107	1.14077	0.966758
210838_s_at	ACVRL1	ACVRL1	0.351314	-0.630986	0.897883	0.561145	0.603648
210906_x_at	AQP4	AQP4	0.227842	-1.21493	1.66375	1.64883	0.488347
210944_s_at	CAPN3	CAPN3	0.313729	-0.833861	1.05032	0.875372	0.517483
211026_s_at	MGLL	MGLL	0.35215	-0.7975	1.0527	1.13503	0.347992
211056_s_at	SRD5A1	SRD5A1	3.23189	0.642029	-0.913322	0.659777	0.230919
211316_x_at	CFLAR	CFLAR	0.417566	-0.619239	0.738786	0.691752	0.483702
211343_s_at	COL13A1	COL13A1	0.214857	-1.00544	1.38454	0.784215	0.435988
211416_x_at	GGTLC1	GGTLA4	0.187806	-1.00343	1.4601	0.803692	0.752555
211434_s_at	CCRL2 /// LOC727811	CCRL2 /// LOC642312	0.364423	-0.799558	0.823653	0.845553	0.461019
211519_s_at	KIF2C	KIF2C	5.08697	0.839146	-1.13372	1.11212	0.205798
211548_s_at	HPGD	HPGD	0.106934	-1.81027	2.2595	1.56032	0.671918
211549_s_at	HPGD	HPGD	0.186952	-1.17128	1.47032	0.964629	0.827066
211696_x_at	HBB	HBB	0.158291	-1.41603	1.84759	1.57009	0.670585
211699_x_at	HBA1 /// HBA2	HBA1 /// HBA2	0.115293	-1.58495	2.18507	1.66281	0.854651
211726_s_at	FMO2	FMO2	0.151313	-1.3314	1.98053	1.50624	0.561853
211734_s_at	FCER1A	FCER1A	0.207703	-1.34592	1.54542	1.37592	0.852112
211735_x_at	SFTPC	SFTPC	0.116791	-2.16704	2.86325	2.8592	0.237749
211745_x_at	HBA1 /// HBA2	HBA1	0.146493	-1.49209	2.03186	1.67156	0.625061
211806_s_at	KCNJ15	KCNJ15	0.360447	-0.824071	0.890672	0.932439	0.43529
211986_at	AHNAK	AHNAK	0.321766	-0.85929	1.01141	0.902387	0.248242
211998_at	H3F3A /// H3F3B	H3F3B	0.268555	-0.838358	1.26976	0.920288	0.470848
212020_s_at	MKI67	MKI67	4.40132	0.764763	-1.15519	0.875751	0.309849
212021_s_at	MKI67	MKI67	6.59978	0.872652	-1.52471	1.17242	0.353274
212022_s_at	MKI67	MKI67	7.33052	0.923795	-1.62867	1.15397	0.422553
212023_s_at	MKI67	MKI67	4.00779	0.740005	-0.996923	0.942701	0.261135
212097_at	CAV1	CAV1	0.163759	-1.32915	1.70315	1.10715	0.241775
212099_at	RHOB	RHOB	0.384374	-0.662198	0.877108	0.851297	0.505812
212141_at	MCM4	MCM4	5.43272	0.950888	-1.17269	1.05476	0.266938
212179_at	SFRS18	C6orf111	0.442482	-0.590365	0.736637	0.746903	0.363833
212195_at	IL6ST	IL6ST	0.421455	-0.645783	0.776062	0.764108	0.277848
212230_at	PPAP2B	PPAP2B	0.308838	-0.810763	1.02418	0.820993	0.511214
212254_s_at	DST	DST	0.351265	-0.677029	1.05033	0.843929	0.30831
212327_at	LIMCH1	DKFZP686A01247	0.172375	-1.34612	1.98035	1.68036	0.299921
212328_at	LIMCH1	DKFZP686A01247	0.205851	-1.26319	1.79565	1.80211	0.394696
212372_at	MYH10	MYH10	0.293404	-0.766283	1.12709	0.698085	0.366098
212444_at	---	---	0.226008	-1.49784	1.78736	2.08722	0.245892
212463_at	CD59	CD59	0.403481	-0.709248	0.68978	0.596138	0.269633
212510_at	GPD1L	GPD1L	0.34902	-0.702611	0.982752	0.791106	0.367104
212538_at	DOCK9	DOCK9	0.359131	-0.701422	1.00205	0.89415	0.40458
212636_at	QKI	QKI	0.295163	-0.89774	1.14225	1.10529	0.314046
212646_at	RFTN1	RAFTLIN	0.39852	-0.698235	0.823451	0.808118	0.234579
212647_at	RRAS	RRAS	0.381663	-0.724236	0.836936	0.797822	0.391086
212713_at	MFAP4	MFAP4	0.13374	-1.42556	1.85814	1.08029	0.674874
212741_at	MAOA	MAOA	0.262267	-0.973433	1.39083	1.34537	0.35515
212845_at	SAMD4A	SAMD4A	0.303821	-0.810552	1.11421	0.965709	0.49031
212886_at	CCDC69	CCDC69	0.366123	-0.726709	0.990901	0.999279	0.339755
212912_at	RPS6KA2	RPS6KA2	0.284749	-0.922595	1.27184	1.0948	0.297205
212949_at	NCAPH	BRRN1	4.92934	0.831131	-1.15191	1.03584	0.227436
212950_at	GPR116	GPR116	0.195276	-1.26965	1.74138	1.42256	0.312732
212951_at	GPR116	GPR116	0.236937	-1.09785	1.56837	1.39358	0.360054
212993_at	BTBD14A	---	0.391661	-0.677198	0.850632	0.856004	0.325911
213006_at	CEBPD	CEBPD	0.243927	-1.02486	1.43196	1.33799	0.848512
213007_at	FANCI	KIAA1794	7.98807	1.16599	-1.51589	1.20849	0.423556
213008_at	FANCI	KIAA1794	5.40066	0.946193	-1.19312	1.05878	0.29783
213056_at	FRMD4B	FRMD4B	0.357676	-0.678245	0.986584	0.912542	0.401098
213058_at	TTC28	TTC28	0.384434	-0.540725	0.96017	0.635762	0.317729
213060_s_at	CHI3L2	CHI3L2	0.212499	-1.17168	1.29529	1.1514	0.925027
213069_at	HEG1	HEG1	0.278364	-0.882644	1.14576	0.784768	0.321705
213094_at	GPR126	GPR126	0.295376	-1.16497	1.15304	1.35528	0.400045
213142_x_at	PION	LOC54103	0.341364	-0.82968	0.916842	1.03119	0.439723
213169_at	SEMA5A	---	0.206864	-1.15103	1.38447	0.939578	0.458031
213226_at	CCNA2	CCNA2	4.36432	0.730924	-1.22044	1.01228	0.574225
213240_s_at	KRT4	KRT4	0.378288	-0.948098	1.2468	1.07657	0.870162
213258_at	TFPI	TFPI	0.306371	-1.0155	1.17074	1.35583	0.214387
213316_at	KIAA1462	KIAA1462	0.191771	-1.09036	1.58467	1.03865	0.559359
213317_at	CLIC5	CLIC5 /// LOC653816	0.0826382	-1.99211	2.76998	1.7871	0.420681
213397_x_at	RNASE4	RNASE4	0.364225	-0.812803	0.971145	1.09227	0.362789
213436_at	CNR1	CNR1	0.296036	-0.861787	1.11234	0.903054	0.690843
213451_x_at	TNXA /// TNXB	TNXB	0.140287	-1.18522	1.75524	0.704705	0.510667
213478_at	RP1-21O18.1	KIAA1026	0.330528	-0.859538	0.961719	0.965082	0.455592
213541_s_at	ERG	ERG	0.208616	-0.99783	1.47321	0.917606	0.481839
213599_at	OIP5	OIP5	6.97261	0.971053	-1.2822	1.32082	0.19591
213618_at	CENTD1	CENTD1	0.297788	-0.933721	1.13997	1.24445	0.413651
213620_s_at	ICAM2	ICAM2	0.362513	-0.672999	0.955918	0.850081	0.423871
213664_at	SLC1A1	SLC1A1	0.130861	-1.65221	1.91644	1.41356	0.570576
213675_at	---	---	0.370715	-0.725524	0.899564	0.81921	0.321685
213715_s_at	KANK3	ANKRD47	0.208527	-0.860286	1.42939	0.595643	0.588939
213817_at	---	---	0.274497	-1.08307	1.09473	1.13879	0.61032
213844_at	HOXA5	HOXA5	0.263262	-0.848035	1.11102	0.90215	0.834153
213895_at	EMP1	EMP1	0.113481	-1.14792	1.48614	0.679798	1.39025
213900_at	C9orf61	C9orf61	0.145488	-1.25756	1.83046	0.931449	0.384355
213960_at	NTRK3	---	0.436268	-0.480213	0.630863	0.237003	0.533549
213974_at	ADAMTSL3	ADAMTSL3	0.180165	-1.09738	1.73009	0.876096	0.44467
214053_at	ERBB4	ERBB4	0.310338	-0.820308	1.04247	0.85442	0.733285
214091_s_at	GPX3	GPX3	0.196934	-1.06722	1.79995	1.23693	0.628618
214135_at	CLDN18	CLDN18	0.0739298	-2.02619	2.83382	1.75304	0.3523
214146_s_at	PPBP	PPBP	0.120628	-1.3767	2.02818	1.08868	1.18182
214199_at	SFTPD	SFTPD	0.142465	-1.74194	2.30815	2.34422	0.411989
214265_at	ITGA8	ITGA8	0.208037	-1.10296	1.44283	1.02424	0.563396
214318_s_at	FRY	FRY	0.359388	-0.652631	0.886278	0.637191	0.544992
214366_s_at	ALOX5	ALOX5	0.245032	-1.05182	1.20599	0.944564	0.659185
214387_x_at	SFTPC	SFTPC	0.123143	-2.08786	2.78316	2.84144	0.22986
214414_x_at	HBA1 /// HBA2	HBA2	0.171046	-1.43031	1.90614	1.71932	0.462102
214433_s_at	SELENBP1	SELENBP1	0.193206	-1.35747	1.58481	1.5045	0.427354
214505_s_at	FHL1	FHL1	0.182356	-1.24949	1.72364	1.22987	0.78395
214696_at	C17orf91	MGC14376	0.224971	-0.949233	1.36189	0.971865	0.615261
214710_s_at	CCNB1	CCNB1	14.3077	1.33009	-2.17712	1.32287	0.478874
214770_at	MSR1	MSR1	0.265201	-1.03531	1.28802	1.32124	0.631996
215016_x_at	DST	DST	0.360341	-0.649237	1.02459	0.814402	0.280737
215059_at	---	---	0.170632	-1.34855	1.87496	1.49469	0.415355
215311_at	NTRK3	---	0.404676	-0.565939	0.710878	0.336521	0.432319
215350_at	SYNE1	SYNE1	0.137254	-1.15907	1.53177	0.61076	0.999523
215447_at	TFPI	---	0.303675	-0.827814	1.13618	1.05334	0.690137
215454_x_at	SFTPC	SFTPC	0.0868447	-1.85145	2.37636	1.38556	0.513271
215626_at	---	DOCK9	0.307033	-0.597024	0.876497	0.437613	0.890633
215702_s_at	CFTR	CFTR	0.351909	-0.678951	0.776611	0.563379	0.786452
215703_at	CFTR	CFTR	0.319877	-0.669999	0.886104	0.470255	0.761965
215918_s_at	SPTBN1	SPTBN1	0.162679	-1.07625	1.74516	0.740362	0.394765
215942_s_at	GTSE1	GTSE1	4.14021	0.73471	-0.994394	1.00711	0.220192
216333_x_at	TNXA /// TNXB	TNXB	0.144183	-1.19279	1.6984	0.685562	0.490537
216620_s_at	ARHGEF10	ARHGEF10	0.350844	-0.670406	0.999825	0.798978	0.388331
216782_at	---	KCNJ15	0.247891	-0.908496	1.10737	0.74371	0.799571
216840_s_at	LAMA2	LAMA2	0.419628	-0.62567	0.697596	0.657312	0.442058
217046_s_at	AGER	AGER	0.0998164	-1.41353	2.25281	0.861192	0.512259
217232_x_at	HBB	HBB	0.140858	-1.51989	1.95382	1.59719	0.73093
217414_x_at	HBA1 /// HBA2	HBA1 /// HBA2	0.142217	-1.48024	2.03511	1.64094	0.686989
217437_s_at	TACC1	TACC1	0.257194	-0.941264	1.20114	0.884269	0.446179
217504_at	ABCA6	ABCA6	0.312575	-0.687156	0.819343	0.358587	0.804196
217525_at	OLFML1	OLFML1	0.277895	-0.977394	1.01842	0.787169	0.488591
217546_at	MT1M	MT1M	0.182457	-1.58073	1.95457	1.61007	1.48922
217628_at	CLIC5	CLIC5 /// LOC653816	0.206796	-0.926277	1.39419	0.59254	0.67426
217757_at	A2M	A2M	0.338261	-0.771349	1.04092	0.905673	0.207378
218009_s_at	PRC1	PRC1	10.5902	1.23396	-1.8277	1.31656	0.521798
218039_at	NUSAP1	NUSAP1	9.28966	1.09455	-1.8421	1.32502	0.685782
218087_s_at	SORBS1	SORBS1	0.185046	-1.3139	1.78811	1.25987	0.423539
218115_at	ASF1B	ASF1B	3.70724	0.72977	-0.990085	0.815816	0.314372
218252_at	CKAP2	CKAP2	3.73325	0.708966	-1.06327	0.822541	0.623342
218309_at	CAMK2N1	CAMK2N1	0.370244	-0.78819	1.24665	1.26562	0.392204
218349_s_at	ZWILCH	ZWILCH	3.99064	0.757436	-1.01822	0.944985	0.523411
218355_at	KIF4A	KIF4A	11.687	1.28534	-1.84892	1.35671	0.368256
218392_x_at	SFXN1	SFXN1	3.14469	0.684628	-0.851095	0.681048	0.37694
218418_s_at	KANK2	ANKRD25	0.281242	-0.898029	1.0788	0.70565	0.300872
218468_s_at	GREM1	GREM1	17.6248	1.30816	-2.4328	1.83403	0.991141
218469_at	GREM1	GREM1	18.0776	1.46855	-2.62389	1.82371	1.17623
218542_at	CEP55	CEP55	12.4599	1.25292	-1.90591	1.4012	0.361063
218574_s_at	LMCD1	LMCD1	0.371944	-0.692218	0.883182	0.765464	0.42527
218627_at	DRAM	DRAM	0.310989	-1.0036	1.06905	1.2914	0.416068
218656_s_at	LHFP	LHFP	0.311592	-0.820942	1.06258	0.867363	0.320953
218662_s_at	NCAPG	HCAP-G	7.0321	0.999394	-1.52739	1.11445	0.439414
218663_at	NCAPG	HCAP-G	6.7273	0.954433	-1.38111	1.19667	0.192974
218665_at	FZD4	FZD4	0.355015	-0.652691	0.886891	0.567687	0.448006
218711_s_at	SDPR	SDPR	0.140505	-1.2844	1.94673	1.12264	0.704768
218717_s_at	LEPREL1	LEPREL1	0.33413	-1.05707	1.28435	1.47153	0.35953
218723_s_at	C13orf15	RGC32	0.166849	-1.2179	1.70936	0.971545	0.29744
218726_at	HJURP	DKFZp762E1312	7.69079	1.08998	-1.49098	1.152	0.239308
218730_s_at	OGN	OGN	0.130815	-1.41888	1.31002	0.829244	1.18169
218736_s_at	PALMD	PALMD	0.1754	-1.21013	1.45589	0.827514	0.561128
218755_at	KIF20A	KIF20A	7.99549	0.937717	-1.59619	1.23035	0.270371
218764_at	PRKCH	PRKCH	0.451794	-0.596614	0.716605	0.751172	0.266584
218775_s_at	WWC2	WWC2	0.272894	-0.841946	1.1447	0.766938	0.632175
218782_s_at	ATAD2	ATAD2	8.0904	1.14213	-1.31376	1.32874	0.430415
218820_at	C14orf132	C14orf132	0.194478	-1.14108	1.4806	0.977006	0.500864
218876_at	TPPP3	CGI-38	0.181749	-1.19733	1.52531	1.04433	0.636988
218883_s_at	MLF1IP	MLF1IP	6.66769	0.861782	-1.60883	1.23451	0.758818
218901_at	PLSCR4	PLSCR4	0.268384	-0.987444	1.08684	0.874437	0.451122
219059_s_at	LYVE1	XLKD1	0.176341	-1.22313	1.46169	0.931459	0.710959
219064_at	ITIH5	ITIH5	0.216665	-1.12177	1.3955	0.919756	0.376662
219091_s_at	MMRN2	MMRN2	0.222026	-0.955614	1.35877	0.689171	0.379256
219134_at	ELTD1	ELTD1	0.350525	-0.723932	0.884407	0.831841	0.560948
219148_at	PBK	PBK	20.5591	1.53039	-2.13139	1.63626	0.321683
219165_at	PDLIM2	PDLIM2	0.267919	-0.888452	1.23272	0.933778	0.463261
219213_at	JAM2	JAM2	0.227192	-0.985073	1.25383	0.702937	0.449407
219230_at	TMEM100	TMEM100	0.0707502	-2.10639	2.84167	1.63696	0.937269
219282_s_at	TRPV2	TRPV2	0.339591	-0.754517	0.957817	0.842502	0.501641
219295_s_at	PCOLCE2	PCOLCE2	0.21769	-1.28109	1.46183	1.24899	0.679731
219306_at	KIF15	KIF15 /// C7orf9	6.92418	0.990223	-1.39786	1.2034	0.264105
219315_s_at	TMEM204	C16orf30	0.27953	-0.814919	1.16507	0.845527	0.523132
219371_s_at	KLF2	KLF2	0.24737	-0.981465	1.22745	0.832864	0.505929
219407_s_at	LAMC3	LAMC3	0.368553	-0.465667	1.00925	0.702439	0.578535
219436_s_at	EMCN	EMCN	0.152162	-1.31043	1.73504	1.09706	0.690289
219440_at	RAI2	RAI2	0.271385	-0.95436	1.29293	0.971861	0.338956
219476_at	C1orf116	C1orf116 /// LOC653098	0.211887	-1.30461	1.7877	1.82464	0.59709
219478_at	WFDC1	WFDC1	0.219015	-1.01515	1.60894	1.11565	0.476996
219529_at	CLIC3	CLIC3 /// RABEP1	0.216343	-1.24645	1.51392	1.408	0.659317
219555_s_at	CENPN	CENPN	6.21465	1.02483	-1.1899	1.19686	0.399337
219563_at	C14orf139	C14orf139	0.281169	-0.93611	1.06559	0.770246	0.424707
219588_s_at	NCAPG2	LUZP5	4.09943	0.74164	-1.05456	0.930048	0.343731
219597_s_at	DUOX1	DUOX1	0.152723	-1.29194	1.739	1.07648	0.595257
219682_s_at	TBX3	TBX3	0.313762	-0.677292	1.22842	0.969061	0.717913
219689_at	SEMA3G	SEMA3G	0.146644	-1.04647	1.7437	0.76075	0.871136
219719_at	HIGD1B	HIGD1B	0.247261	-0.851159	1.32713	0.788903	0.501941
219737_s_at	PCDH9	PCDH9	0.280956	-0.871792	1.3353	1.11331	0.795241
219747_at	C4orf31	C4orf31	0.227402	-1.28738	1.84649	1.8598	0.376953
219777_at	GIMAP6	GIMAP6	0.276802	-0.945208	1.22274	1.17409	0.51237
219778_at	ZFPM2	ZFPM2	0.343923	-0.933239	0.878988	0.965306	0.545784
219787_s_at	ECT2	ECT2	7.46943	1.14845	-1.48288	1.19996	0.587022
219836_at	ZBED2	ZBED2	0.236759	-0.890174	1.46074	1.20684	0.834935
219866_at	CLIC5 /// LOC100131610	CLIC5	0.115108	-1.51796	2.15091	1.17849	0.557303
219869_s_at	SLC39A8	SLC39A8	0.190596	-1.40317	1.59343	1.4475	0.688348
219908_at	DKK2	DKK2	0.203472	-0.924764	1.22615	0.642371	0.974393
219909_at	MMP28	MMP28	0.23217	-1.03045	1.26025	0.753756	0.489043
219918_s_at	ASPM	ASPM	16.042	1.38669	-2.22367	1.51953	0.575408
219978_s_at	NUSAP1	NUSAP1	9.40286	1.20047	-1.68093	1.28422	0.529706
219993_at	SOX17	SOX17	0.183845	-0.916117	1.26128	0.519503	1.03992
220003_at	LRRC36	LRRC36	0.186464	-1.02463	1.37831	0.463634	0.618002
220037_s_at	LYVE1	XLKD1	0.188956	-1.16936	1.33989	0.930313	0.894299
220088_at	C5AR1	C5AR1	0.27647	-1.06206	1.10017	1.15793	0.506303
220133_at	ODAM	ODAM	0.46545	-0.608248	0.511172	0.453002	0.48641
220170_at	FHL5	FHL5	0.161893	-1.14322	1.62753	0.806131	0.718634
220180_at	CCDC68	CCDC68	0.254778	-0.952602	1.36914	1.08848	0.479616
220244_at	LOH3CR2A	LOH3CR2A	0.117608	-1.34875	1.98186	0.938522	0.691284
220266_s_at	KLF4	KLF4	0.253786	-1.10057	1.32586	1.27162	0.73978
220287_at	ADAMTS9	ADAMTS9	0.180077	-0.828028	1.15409	0.453094	1.21075
220327_at	VGLL3	VGLL3	0.155991	-1.30192	1.74042	0.92308	0.468906
220351_at	CCRL1	CCRL1	0.189132	-1.10514	1.35108	0.621838	0.715041
220570_at	RETN	RETN	0.21722	-0.79055	1.1406	0.517646	0.923264
220651_s_at	MCM10	MCM10	6.21607	0.995872	-1.25962	1.13529	0.19104
220677_s_at	ADAMTS8	ADAMTS8	0.115931	-1.25938	1.94608	0.691313	0.667323
221019_s_at	COLEC12	COLEC12	0.288887	-1.13685	1.06345	1.20099	0.40105
221132_at	CLDN18	CLDN18	0.116202	-1.3815	1.84526	0.851854	1.10947
221133_s_at	CLDN18	CLDN18	0.11459	-1.49975	2.03232	1.03062	1.03708
221204_s_at	CRTAC1	CRTAC1	0.235647	-1.05166	1.26519	0.903644	0.463393
221436_s_at	CDCA3	CDCA3	4.0727	0.722257	-1.06466	0.863094	0.188912
221520_s_at	CDCA8	CDCA8	5.06679	0.871327	-1.14968	1.01266	0.210373
221521_s_at	GINS2	GINS2	8.44078	1.13917	-1.61391	1.15398	0.393971
221539_at	EIF4EBP1	EIF4EBP1	3.66538	0.677259	-0.98327	0.899549	0.436397
221591_s_at	FAM64A	FAM64A	4.26487	0.828793	-0.981548	0.941605	0.255335
221667_s_at	HSPB8	HSPB8	0.191032	-1.19432	1.48819	1.11478	0.618008
221747_at	TNS1	TNS1	0.190123	-1.05324	1.52678	0.792484	0.377938
221748_s_at	TNS1	TNS1	0.219952	-0.981603	1.50747	0.973006	0.330318
221841_s_at	KLF4	KLF4	0.283451	-1.1397	1.32448	1.45247	0.446042
221935_s_at	C3orf64	C3orf64	0.357135	-0.704457	0.938935	0.914042	0.529071
222024_s_at	AKAP13	AKAP13	0.371573	-0.648559	0.884996	0.755433	0.485754
222036_s_at	MCM4	MCM4	7.38255	1.0634	-1.47061	1.17159	0.368257
222037_at	MCM4	MCM4	5.01915	0.854097	-1.07796	1.13009	0.272851
222039_at	KIF18B	SLC35E1 /// LOC146909	5.80655	0.932733	-1.25362	1.14461	0.260977
222043_at	CLU	CLU	0.228611	-1.05577	1.20397	1.08586	0.735518
222067_x_at	HIST1H2BD	HIST1H2BD	4.01607	0.725265	-1.18486	0.795684	0.540941
222073_at	COL4A3	COL4A3	0.287437	-1.26655	1.85495	1.93594	0.599702
222077_s_at	RACGAP1	RACGAP1	4.8586	0.83757	-1.22833	1.02211	0.520966
222162_s_at	ADAMTS1	ADAMTS1	0.224938	-1.05983	1.15268	1.00235	0.895449
222453_at	CYBRD1	CYBRD1	0.258508	-1.07946	1.21481	1.13736	0.370727
222513_s_at	SORBS1	SORBS1	0.39785	-0.65235	0.872519	0.81124	0.450064
222520_s_at	IFT57	IFT57	0.209579	-1.05042	1.56461	0.962356	0.592624
222594_s_at	SPATS2	SPATS2	2.51384	0.497011	-0.748317	0.554104	0.243357
222608_s_at	ANLN	ANLN	21.6077	1.54929	-2.34571	1.67166	0.541421
222680_s_at	DTL	DTL	5.90828	0.947517	-1.34535	1.27582	0.604052
222717_at	SDPR	SDPR	0.130384	-1.43937	2.20719	1.36147	0.507601
222722_at	OGN	OGN	0.0967426	-1.78907	1.72444	1.22893	1.08857
222725_s_at	PALMD	PALMD	0.337989	-0.595726	0.931269	0.483179	0.705457
222738_at	WWC2	WWC2	0.178034	-1.12374	1.52189	0.731034	0.5054
222740_at	ATAD2	ATAD2	7.09277	1.09978	-1.27265	1.24251	0.471105
222802_at	EDN1	EDN1	0.248074	-0.959045	1.48005	1.42191	0.849824
222885_at	EMCN	EMCN	0.169939	-1.19987	1.69722	1.1245	0.520254
222912_at	ARRB1	ARRB1	0.329074	-0.851737	1.27253	1.31342	0.437828
222958_s_at	DEPDC1	DEPDC1	9.23552	1.17672	-1.533	1.37247	0.259887
223062_s_at	PSAT1	PSAT1	20.1379	1.44253	-2.19464	1.80066	0.53809
223126_s_at	C1orf21	C1orf21	0.359741	-0.771477	0.894067	0.820407	0.394853
223229_at	UBE2T	UBE2T	12.179	1.31394	-1.91495	1.20669	0.343553
223307_at	CDCA3	CDCA3	7.76124	1.03008	-1.59954	1.15515	0.408217
223315_at	NTN4	NTN4	0.196127	-1.29965	1.53117	1.28784	0.451492
223381_at	NUF2	CDCA1	14.9292	1.42583	-1.93904	1.46968	0.302224
223395_at	ABI3BP	ABI3BP	0.163304	-1.32757	1.76209	1.27345	0.303227
223449_at	SEMA6A	SEMA6A	0.370307	-0.596105	1.09543	0.924533	0.550357
223492_s_at	LRRFIP1	LRRFIP1	0.385912	-0.72128	1.02826	0.970844	0.383624
223523_at	TMEM108	TMEM108	0.403877	-0.67939	1.14374	1.11514	0.350967
223556_at	HELLS	HELLS	5.33747	0.851089	-1.21713	1.11176	0.316584
223623_at	C2orf40	C2orf40	0.174761	-1.52732	1.79336	1.48874	0.742222
223690_at	LTBP2	LTBP2	0.275972	-0.883553	1.09933	0.86048	0.534951
223775_at	HHIP	HHIP	0.221374	-0.818787	1.1974	0.498442	0.906512
223816_at	SLC46A2	TSCOT	0.175139	-1.07307	1.50705	0.826235	0.841402
224013_s_at	SOX7	SOX7	0.115515	-1.30004	1.619	0.676646	1.20865
224061_at	INMT	INMT	0.119458	-1.44103	2.0717	1.23558	0.682353
224261_at	---	---	0.403922	-0.519763	0.825609	0.641791	0.528847
224339_s_at	ANGPTL1	ANGPTL1	0.266769	-0.807078	0.958259	0.359411	0.734234
224341_x_at	TLR4	TLR4	0.341982	-0.794368	0.849678	0.822837	0.562571
224352_s_at	CFL2	CFL2	0.378529	-0.623273	1.05479	0.91538	0.381388
224358_s_at	MS4A7	MS4A7	0.286149	-0.994996	1.10369	1.15223	0.648771
224414_s_at	CARD6	CARD6	0.41222	-0.715259	0.756244	0.877429	0.281751
224428_s_at	CDCA7	CDCA7	10.918	1.17198	-1.9073	1.52414	0.765956
224606_at	KLF6	KLF6	0.332702	-0.829899	0.89961	0.772041	0.377392
224753_at	CDCA5	CDCA5	6.54474	1.0892	-1.32589	1.04774	0.275229
224822_at	DLC1	DLC1	0.156126	-1.32626	1.78595	1.19763	0.396705
224839_s_at	GPT2	GPT2	5.41835	0.965126	-1.14445	1.02144	0.277181
224861_at	GNAQ	GNAQ	0.330113	-0.758343	0.983364	0.704136	0.24678
224862_at	GNAQ	GNAQ	0.412315	-0.634569	0.783913	0.755014	0.270504
224906_at	ANO6	TMEM16F	0.489582	-0.562305	0.567268	0.643284	0.240277
224920_x_at	MYADM	MYADM	0.258913	-0.787639	1.33158	1.05655	0.974596
225078_at	EMP2	EMP2	0.170948	-1.19721	1.78254	1.25692	0.308064
225079_at	EMP2	EMP2	0.198681	-1.07943	1.63269	1.19442	0.314904
225093_at	UTRN	UTRN	0.376866	-0.649396	0.888248	0.693287	0.267064
225162_at	SH3D19	SH3D19	0.346651	-0.708136	0.991063	0.791375	0.339181
225166_at	ARHGAP18	ARHGAP18	0.323589	-0.929451	0.993065	1.0792	0.41818
225177_at	RAB11FIP1	RAB11FIP1	0.311397	-0.849177	1.29483	1.16975	0.28808
225291_at	PNPT1	PNPT1	2.47396	0.516404	-0.710641	0.607994	0.36697
225369_at	ESAM	ESAM	0.22988	-0.967375	1.48426	0.971589	0.393236
225557_at	AXUD1	AXUD1	0.221667	-0.922819	1.25276	0.763261	0.802961
225575_at	LIFR	LIFR	0.250656	-1.06456	1.57818	1.50058	0.581476
225602_at	GLIPR2	C9orf19	0.297588	-0.927625	1.12614	1.10737	0.470444
225655_at	UHRF1	UHRF1	10.2616	1.29812	-1.8054	1.15357	0.549107
225673_at	MYADM	MYADM	0.250962	-0.97309	1.26535	0.950717	0.461068
225681_at	CTHRC1	CTHRC1	10.9172	1.3217	-2.35827	1.47339	1.39464
225720_at	SYNPO2	SYNPO2	0.214696	-0.989928	1.32715	0.830992	0.671322
225721_at	SYNPO2	SYNPO2	0.342017	-0.691718	0.866276	0.618121	0.566558
225765_at	TNPO1	TNPO1	3.96323	0.788466	-1.09384	0.68168	0.408307
225776_at	---	FUT1	0.293446	-0.717331	1.18726	0.759867	0.442012
225777_at	C9orf140	C9orf140	3.38245	0.695527	-0.903615	0.698317	0.210009
225782_at	MSRB3	MSRB3	0.29172	-0.982653	1.16205	1.1348	0.33742
225803_at	FBXO32	FBXO32	4.77158	0.721077	-1.31146	0.956219	0.438745
225817_at	CGNL1	CGNL1	0.267635	-0.94617	1.45596	1.14197	0.317496
225894_at	SYNPO2	SYNPO2	0.377419	-0.573844	0.79773	0.522316	0.683223
225895_at	SYNPO2	SYNPO2	0.231205	-1.02106	1.39014	1.14486	0.556524
225911_at	NPNT	NPNT	0.267938	-0.975966	1.48051	1.391	0.323666
225915_at	CAB39L	CAB39L	0.290218	-0.674724	1.24425	0.862486	0.882504
225968_at	PRICKLE2	PRICKLE2	0.307341	-0.776075	1.111	0.822624	0.490853
226016_at	CD47	CD47	0.356052	-0.810711	0.921271	0.873936	0.295463
226022_at	SASH1	SASH1	0.265785	-0.931931	1.20348	0.880337	0.36143
226028_at	ROBO4	ROBO4	0.146973	-1.12046	1.81455	0.794507	0.502503
226030_at	ACADSB	ACADSB	0.409388	-0.70727	0.756171	0.832058	0.395776
226071_at	ADAMTSL4	ADAMTSL4	0.237151	-0.927093	1.25683	0.829762	0.808491
226101_at	PRKCE	PRKCE	0.240886	-0.845836	1.37746	0.826854	0.542978
226103_at	NEXN	NEXN	0.245181	-1.01434	1.28624	1.06824	0.54742
226188_at	HSPC159	HSPC159	0.398926	-0.560913	0.949915	0.856922	0.445605
226228_at	AQP4	AQP4	0.153197	-1.73554	2.52179	2.67504	0.347221
226244_at	CLEC14A	CLEC14A	0.282628	-0.76509	1.13481	0.731794	0.581748
226267_at	JDP2	JDP2	0.386184	-0.631215	0.828389	0.731548	0.52719
226280_at	---	---	0.380881	-0.719056	0.813984	0.724898	0.277715
226287_at	CCDC34	CCDC34	5.69424	0.837344	-1.42696	0.97972	0.493416
226303_at	PGM5	PGM5	0.197159	-1.15689	1.54252	0.960399	0.498672
226333_at	IL6R	---	0.36769	-0.689128	0.891028	0.790388	0.433724
226380_at	PTPN21	PTPN21	0.157265	-1.23372	1.73015	0.955525	0.520268
226456_at	C16orf75	C16orf75	6.15909	0.871205	-1.411	1.11456	0.436399
226490_at	NHSL1	NHSL1	0.329704	-0.843293	1.09577	1.11908	0.406604
226553_at	TMPRSS2	TMPRSS2	0.26426	-1.01904	1.32377	1.15142	0.371178
226599_at	FHDC1	KIAA1727	0.370788	-0.627032	0.95667	0.762218	0.413296
226625_at	TGFBR3	---	0.176074	-1.07894	1.7018	0.975899	0.432636
226641_at	---	ANKRD44	0.34353	-0.855734	0.96609	1.05236	0.404397
226661_at	CDCA2	CDCA2	5.89333	0.964376	-1.2504	1.10464	0.327802
226673_at	SH2D3C	SH2D3C	0.260066	-0.796997	1.18427	0.598786	0.567386
226694_at	AKAP2 /// PALM2 /// PALM2-AKAP2	AKAP2 /// PALM2-AKAP2	0.244048	-0.953283	1.28644	0.856189	0.35755
226731_at	PELO	PELO	0.252844	-0.864782	1.25721	0.852203	0.506173
226766_at	ROBO2	ROBO2	0.228786	-0.87617	1.50229	1.02978	0.734024
226769_at	FIBIN	LOC387758	0.217934	-1.13781	1.47019	1.22978	0.815991
226770_at	MAGI3	MAGI3	0.334854	-0.865354	1.02546	1.04513	0.422104
226856_at	MUSTN1	MUSTN1	0.247158	-0.856976	1.19818	0.612059	0.653833
226872_at	RFX2	RFX2	0.163591	-1.04555	1.60901	0.793481	0.891495
226875_at	DOCK11	DOCK11	0.383282	-0.819737	0.726424	0.834755	0.38644
226950_at	ACVRL1	---	0.191432	-1.01779	1.5462	0.841797	0.47451
226974_at	---	---	0.237748	-1.02035	1.55856	1.31	0.455128
226980_at	DEPDC1B	DEPDC1B	4.24715	0.694722	-1.0723	1.02117	0.221468
226992_at	NOSTRIN	NOSTRIN	0.167081	-1.293	1.86619	1.18883	0.536709
227006_at	PPP1R14A	PPP1R14A	0.171436	-1.12142	1.69751	0.99737	0.55319
227013_at	LATS2	LATS2	0.337033	-0.808831	0.973654	0.882325	0.257109
227038_at	SGMS2	MGC26963	0.203729	-1.40503	1.5151	1.53848	0.710695
227088_at	PDE5A	PDE5A	0.191958	-1.1466	1.42362	0.817858	0.46726
227095_at	---	LEPR	0.413959	-0.623558	0.818326	0.8165	0.320035
227099_s_at	LOC387763	LOC387763	0.270197	-0.9932	1.16719	1.18259	0.653787
227103_s_at	ECE2	MGC2408	3.4259	0.71486	-0.88378	0.797047	0.332604
227133_at	CXorf39	CXorf39	3.4188	0.627911	-0.989947	0.850869	0.478998
227148_at	PLEKHH2	PLEKHH2	0.149412	-1.29964	1.72242	0.954658	0.470962
227178_at	CUGBP2	CUGBP2	0.213595	-1.07046	1.36069	0.810814	0.293758
227197_at	SGEF	SGEF	0.305794	-0.760303	1.54785	1.44936	0.423726
227198_at	AFF3	AFF3	0.256498	-1.20885	1.96298	1.77858	0.611029
227235_at	GUCY1A3	GUCY1A3	0.357439	-0.798667	0.834814	0.84541	0.402485
227272_at	C15orf52	FLJ43339	0.403835	-0.591053	0.7885	0.608061	0.45132
227408_s_at	SNX25	SNX25	0.273515	-0.924551	1.05452	0.736824	0.5185
227417_at	MOSC2	MOSC2	0.207822	-1.11155	1.3758	0.878192	0.35015
227419_x_at	PLAC9	PLAC9	0.181338	-1.0677	1.53224	0.83417	0.661737
227425_at	REPS2	REPS2	0.38201	-0.705475	0.924052	0.883612	0.381439
227448_at	ARGLU1	---	0.255661	-0.799957	1.29486	0.830478	0.679391
227452_at	---	LOC146795	6.61125	0.922502	-1.44552	1.35081	0.557048
227463_at	ACE	ACE	0.28604	-0.695161	1.19925	0.771348	0.584057
227480_at	SUSD2	SUSD2	0.105847	-1.76799	2.32986	1.52269	0.400078
227489_at	SMURF2	SMURF2	0.443971	-0.537512	0.762528	0.708284	0.360254
227529_s_at	AKAP12	AKAP12	0.175065	-1.19684	1.3269	0.904234	0.972141
227530_at	AKAP12	AKAP12	0.252766	-0.988882	1.11839	0.905687	0.76137
227554_at	---	LOC402560	0.240692	-0.991458	1.18822	0.713155	0.410755
227645_at	PIK3R5	PIK3R5	0.388532	-0.766906	0.765338	0.850089	0.399976
227662_at	SYNPO2	SYNPO2	0.223248	-1.19168	1.4922	1.39026	0.659481
227708_at	EEF1A1	EEF1A1	0.397685	-0.689957	0.741701	0.744421	0.426132
227753_at	TMEM139	TMEM139	0.330024	-0.839985	1.21543	1.08102	0.433697
227762_at	---	---	0.169452	-1.16805	1.81126	1.40925	1.26511
227826_s_at	---	SORBS2	0.139548	-1.28156	1.89741	1.07074	0.623152
227827_at	---	SORBS2	0.15108	-1.23311	1.86357	1.13054	0.627146
227848_at	PEBP4	PEBP4	0.12738	-1.58593	2.11183	1.55686	0.659828
227874_at	EMCN	---	0.0979408	-1.57774	2.23712	1.16201	0.650919
227917_at	FAM85A	---	0.357295	-0.638747	0.892235	0.69557	0.533966
227929_at	---	---	0.275144	-0.831313	1.21914	0.744316	0.459744
227947_at	PHACTR2	PHACTR2	0.335861	-0.714088	1.01443	0.822701	0.316416
227995_at	---	---	0.401773	-0.732113	0.788886	0.891084	0.355996
228094_at	AMICA1	AMICA1	0.318396	-0.826503	1.00489	0.874063	0.466703
228174_at	---	GOLGA1	0.306924	-0.700442	1.11276	0.816023	0.576638
228184_at	DISP1	DISP1	0.312614	-0.723389	1.10685	0.902379	0.778021
228202_at	PLN	PLN	0.215467	-0.974529	1.32921	1.06156	0.866938
228218_at	---	---	0.329089	-0.831559	1.00675	0.91271	0.38768
228224_at	PRELP	PRELP	0.246853	-0.952408	1.22221	0.901245	0.550642
228256_s_at	EPB41L4A	EPB41L4A	0.396372	-0.711605	0.950207	1.00163	0.31294
228268_at	FMO2	FMO2	0.124881	-1.45425	2.17168	1.32577	0.475617
228273_at	---	---	7.86506	1.05475	-1.57272	1.4396	0.623164
228323_at	CASC5	CASC5	6.45059	0.910747	-1.41192	1.12777	0.332176
228325_at	KIAA0146	KIAA0146	0.24996	-0.9502	1.46689	1.30074	0.765361
228333_at	---	---	0.346973	-0.81975	0.962058	0.998556	0.322062
228372_at	C10orf128	C10orf128	0.339967	-0.84687	0.92932	0.970487	0.385933
228396_at	PRKG1	---	0.344215	-0.829658	0.928686	0.85891	0.352457
228434_at	BTNL9	BTNL9	0.114909	-1.33012	2.28562	1.22831	0.729447
228462_at	IRX2	IRX2	0.296069	-1.05343	1.36608	1.51776	0.470854
228480_at	VAPA	VAPA	0.223666	-0.875282	1.53523	0.922468	0.604454
228504_at	---	---	0.0998994	-1.76579	2.4469	1.5293	0.442969
228528_at	---	---	0.24338	-1.04741	1.42199	1.07861	0.678809
228568_at	GCOM1 /// GRINL1A	Gcom1	0.15475	-1.15719	1.72284	0.740883	0.599867
228665_at	CYYR1	CYYR1	0.258392	-0.961592	1.23972	0.954056	0.400533
228692_at	---	---	0.26243	-0.786505	1.18938	0.559654	0.563801
228698_at	SOX7	SOX7	0.102233	-1.64669	1.9273	1.20961	0.983153
228728_at	C7orf58	FLJ21986	0.279043	-0.854836	1.22955	0.926673	0.318045
228729_at	CCNB1	CCNB1	8.18671	1.01323	-1.54815	1.32605	0.28393
228731_at	---	---	0.271873	-0.914612	1.30596	1.17927	0.710742
228737_at	TOX2	C20orf100	0.321515	-0.898034	1.25392	1.1895	0.629185
228739_at	CYS1	CYS1 /// LOC649824	0.321926	-0.816088	1.11265	0.935332	0.673937
228748_at	CD59	CD59	0.28053	-0.866048	1.01884	0.581262	0.490096
228766_at	CD36	---	0.114306	-1.77522	2.20556	1.45606	0.724429
228850_s_at	---	---	0.234622	-0.947741	1.51112	1.03569	0.365803
228854_at	---	---	0.14994	-1.47555	2.25726	1.8189	1.28269
228868_x_at	CDT1	CDT1	4.34178	0.900018	-1.04571	0.872369	0.494057
228875_at	FAM162B	C6orf189	0.246781	-0.882517	1.37018	0.961229	0.528525
228885_at	MAMDC2	MAMDC2	0.0737246	-1.90328	2.72225	1.38388	0.604232
228967_at	EIF1	EIF1	0.267959	-0.737597	1.22503	0.616112	0.481685
229004_at	---	---	0.278384	-0.891972	0.88996	0.653609	0.773417
229011_at	---	---	0.159557	-1.18669	1.53643	0.932567	0.80859
229019_at	ZNF385B	ZNF533	0.143049	-1.5141	1.754	1.30927	0.733049
229070_at	C6orf105	C6orf105	0.25874	-1.112	1.16245	1.18284	0.872094
229114_at	GAB1	---	0.317332	-0.847163	0.985493	0.851538	0.506725
229127_at	JAM2	ATP5J	0.155937	-1.21296	1.7147	0.82612	0.449647
229144_at	RP1-21O18.1	KIAA1026	0.369707	-0.732637	0.773715	0.567108	0.348591
229151_at	SLC14A1	SLC14A1	0.251802	-0.76801	1.18702	0.597785	0.931663
229172_at	HSPA12B	HSPA12B	0.233732	-0.797016	1.27793	0.52414	0.596309
229177_at	C16orf89	MGC45438	0.189731	-1.43404	1.73292	1.74606	0.611503
229222_at	ACSS3	FLJ21963	0.309543	-0.926255	0.936351	0.802714	0.50038
229228_at	CREB5	CREB5	0.26938	-0.832539	1.14313	0.809802	0.749969
229308_at	---	---	0.127913	-1.41872	2.1075	1.12609	0.552087
229309_at	ADRB1	---	0.083864	-1.90195	2.65186	1.59332	0.715783
229331_at	SPATA18	SPATA18	0.265637	-0.893307	0.857438	0.668822	0.974316
229339_at	---	---	0.320301	-0.665716	0.951105	0.327474	0.437474
229367_s_at	GIMAP6	GIMAP6	0.249714	-1.0253	1.32414	1.159	0.507426
229461_x_at	NEGR1	NEGR1	0.271072	-0.823276	1.33703	0.986578	0.735958
229490_s_at	---	---	7.70401	1.05826	-1.58369	1.31275	0.746581
229510_at	MS4A14	NYD-SP21	0.27277	-0.750919	0.931803	0.482466	0.889308
229529_at	TCF21	TCF21	0.17068	-1.08111	1.54123	0.684571	0.691754
229530_at	GUCY1A3	GUCY1A3	0.354769	-0.80556	0.883297	0.985001	0.413103
229584_at	LRRK2	LRRK2	0.1394	-1.62857	2.05365	1.74642	0.556327
229613_at	---	---	0.347745	-0.816307	1.42634	1.03183	0.670181
229616_s_at	GRAMD2	GRAMD2	0.314106	-0.853328	1.26438	1.17907	0.439313
229620_at	SEPP1	SEPP1	0.324717	-0.829685	1.00282	0.856033	0.600555
229641_at	---	---	0.147554	-1.2506	1.76209	0.828165	0.351183
229779_at	COL4A4	---	0.333887	-0.925094	1.31828	1.32859	0.488313
229824_at	---	---	0.229219	-1.00296	1.24312	0.896688	0.758423
229839_at	SCARA5	SCARA5	0.0955747	-1.64184	1.76615	0.90418	0.965655
229910_at	SHE	SHE	0.349226	-0.89937	1.37069	1.35397	0.356775
229985_at	BTNL9	---	0.197228	-0.760649	1.6822	0.907069	1.04154
230036_at	SAMD9L	SAMD9L	0.344641	-0.927535	0.884614	1.0247	0.478067
230083_at	USP53	---	0.333953	-0.742374	1.00264	0.877075	0.529539
230104_s_at	TPPP	TPPP	0.235775	-0.758931	1.46388	0.897175	0.665059
230130_at	---	SLIT2	0.235188	-1.02131	1.55882	1.38244	0.711778
230132_at	ATP5SL	LOC644320 /// LOC651345	0.17574	-1.09695	1.45598	0.650893	0.580747
230135_at	---	---	0.141323	-1.3067	1.91919	1.31675	0.923095
230250_at	PTPRB	PTPRB	0.122257	-1.46017	2.10757	1.25379	0.588502
230319_at	---	---	0.18333	-1.5031	2.12836	2.04405	0.373281
230360_at	GLDN	GLDN	0.109268	-1.37961	2.09318	0.992691	0.795556
230469_at	RTKN2	PLEKHK1	0.102514	-1.25456	2.13342	0.793741	1.06041
230560_at	STXBP6	STXBP6	0.13577	-1.52561	2.52054	1.56393	0.586546
230585_at	---	---	0.145837	-1.44702	1.69506	1.25289	0.773746
230595_at	LOC572558	LOC572558	0.337801	-0.6827	0.916859	0.528531	0.526624
230636_s_at	KLF9	KLF9	0.287647	-0.673061	1.02921	0.595283	0.795908
230670_at	IGSF10	IGSF10	0.180839	-1.1146	1.52636	0.829238	0.517573
230711_at	---	EPAS1	0.188252	-0.858633	1.46335	0.553649	0.759538
230778_at	---	---	0.298298	-0.945746	1.19505	1.15467	0.532731
230867_at	COL6A6	LOC131873	0.117375	-1.58254	2.04175	1.31427	0.535337
230943_at	SOX17	---	0.187481	-0.909028	1.19657	0.489215	1.11826
230959_at	---	LOC644450	0.24857	-0.620455	1.20813	0.60944	0.98347
231001_at	FIBIN	LOC387758	0.248519	-0.78706	1.30921	0.867243	0.957876
231035_s_at	---	---	0.272176	-0.873303	0.959816	0.709274	0.827516
231067_s_at	---	AKAP12	0.152544	-1.15301	1.31129	0.998605	1.2699
231136_at	---	C6orf155	0.207466	-0.730303	1.35866	0.678858	1.08746
231311_at	---	---	4.80674	0.83886	-1.07564	1.09247	0.348172
231773_at	ANGPTL1	ANGPTL1	0.230726	-0.927819	1.14928	0.519373	0.644333
231841_s_at	KIAA1462	KIAA1462	0.260985	-0.92988	1.26268	0.94422	0.544312
231859_at	C14orf132 /// LOC100132684	C14orf132	0.307357	-0.679359	1.06559	0.665047	0.617863
232056_at	SCEL	SCEL	0.303032	-1.24818	1.88651	2.03632	0.600848
232060_at	ROR1	ROR1	0.230933	-1.13985	1.37758	1.06684	0.493977
232068_s_at	TLR4	TLR4	0.36286	-0.683084	0.743247	0.542868	0.649327
232080_at	HECW2	HECW2	0.322738	-0.656664	1.28931	1.06194	0.588137
232122_s_at	VEPH1	VEPH1	0.0962188	-1.7582	2.18704	1.19395	0.547995
232227_at	---	---	0.379555	-0.505873	0.753934	0.384455	0.717239
232267_at	GPR133	GPR133	0.201295	-1.25326	1.79069	1.38485	0.304812
232500_at	C20orf74	C20orf74	0.337713	-0.67417	1.1325	1.00241	0.596783
232578_at	CLDN18	CLDN18	0.076848	-2.12329	2.85073	1.53339	0.838412
232852_at	---	LDB2	0.285411	-0.589268	1.06616	0.564906	0.88629
232935_at	---	LHFP	0.28824	-0.847163	1.24492	1.07949	0.609728
233025_at	PDZD2	PDZD2	0.265635	-1.02791	0.990775	0.94722	0.84071
233073_at	---	CRIM1	0.322197	-0.608351	1.00236	0.626098	0.723717
233289_at	---	C1orf26	0.279482	-0.567178	1.13578	0.529984	0.925599
233365_at	---	PRKG1	0.356789	-0.569438	1.00405	0.702732	0.556718
233392_at	---	---	0.185539	-0.922636	1.42686	0.419112	0.708956
233611_at	---	PRKG1	0.320437	-0.729378	1.00711	0.698234	0.497126
233867_at	---	---	0.346943	-0.688612	0.857596	0.73572	0.715891
233947_s_at	LOC255480	LOC255480	0.188678	-1.04166	1.46145	0.77861	0.659192
234066_at	IL1RL1	IL1RL1	0.261494	-0.659417	1.01998	0.535595	0.944446
234224_at	---	PTPRG	0.341491	-0.636101	0.982191	0.735509	0.610745
234310_s_at	SUSD2	SUSD2	0.223103	-0.955	1.29617	0.623257	0.513839
234954_at	---	---	2.38859	0.460136	-0.72421	0.571957	0.37747
234996_at	CALCRL	---	0.176552	-1.09161	1.53407	0.751633	0.742741
235108_at	---	---	0.180019	-0.961974	1.66105	0.825383	0.620522
235183_at	---	---	0.179074	-1.32257	1.76345	1.28796	0.516536
235199_at	RNF125	---	0.326912	-0.835594	0.977408	0.890865	0.539684
235228_at	CCDC85A	CCDC85A	0.229105	-0.815871	1.55514	0.829987	0.489202
235266_at	ATAD2	ATAD2	4.91584	0.99227	-1.02664	1.04979	0.566166
235301_at	KIAA1324L	KIAA1324L	0.329125	-0.791796	0.986115	0.829958	0.405463
235306_at	GIMAP8	GIMAP8	0.183321	-1.1675	1.62935	1.20916	0.651365
235349_at	FAM82A1	FAM82A	0.3864	-0.670059	0.820037	0.752612	0.447013
235427_at	---	---	0.222195	-1.04722	1.45297	0.974873	0.371555
235476_at	TRIM59	TRIM59	4.868	0.822789	-1.13286	1.11028	0.403471
235489_at	RHOJ	RHOJ	0.18229	-1.20664	1.52332	0.974295	0.510465
235561_at	---	---	0.332838	-0.685283	1.18302	0.832968	0.506347
235568_at	C19orf59	MCEMP1	0.0981633	-1.85716	2.45024	1.43624	0.641613
235570_at	---	---	0.212498	-1.10403	1.45624	1.02554	0.295673
235609_at	---	---	6.12259	0.896144	-1.25201	1.23546	0.238487
235649_at	ADAMTS8	ADAMTS8	0.0803107	-1.73071	2.44508	1.10769	0.584317
235666_at	---	---	0.136344	-1.41455	1.82629	1.05122	0.371003
235670_at	STX11	STX11	0.156519	-1.30698	1.78687	1.02114	0.437662
235771_at	---	C6orf155	0.286174	-0.63137	1.05054	0.395523	0.735926
235849_at	SCARA5	SCARA5	0.190955	-1.10306	1.18935	0.673374	0.856621
235915_at	---	---	0.15316	-1.07426	1.35668	0.386479	1.04164
236029_at	FAT3	FAT3	0.190671	-0.978594	1.49665	0.76988	0.767088
236065_at	---	---	0.129569	-1.40358	1.71683	0.883187	0.743925
236089_at	---	---	0.229321	-0.745825	1.42618	0.622988	0.767381
236154_at	QKI	---	0.226747	-0.908426	1.36953	0.657555	0.502326
236201_at	---	---	0.381298	-0.678472	0.691786	0.500319	0.607293
236262_at	MMRN2	MMRN2	0.191725	-1.01762	1.57283	0.841813	0.466934
236331_at	CDKL2	---	0.276519	-0.9758	1.30716	1.10059	0.627308
236335_at	---	---	0.227187	-1.08942	1.47919	1.13113	0.60808
236359_at	SCN4B	SCN4B	0.176176	-0.9731	1.63627	0.762476	0.774054
236383_at	---	---	0.14941	-1.13004	1.59711	0.583322	0.772193
236577_at	---	---	0.276579	-0.802954	1.05025	0.686641	0.751867
236583_at	---	ABP1	0.258969	-0.745502	1.1959	0.655433	0.780082
236641_at	KIF14	KIF14	6.12358	0.914432	-1.19237	1.27469	0.129598
236712_at	---	---	0.237113	-0.751379	1.27169	0.724028	1.06104
236909_at	C2orf77	LOC129881	0.422211	-0.49801	0.609342	0.233331	0.645475
236936_at	---	---	0.126684	-1.3947	1.78996	0.810113	0.594994
237206_at	MYOCD	MYOCD	0.233061	-0.84559	1.21657	0.519181	0.626772
237252_at	THBD	THBD	0.287852	-0.891494	1.19572	0.938365	0.680847
237390_at	---	ADRA1A	0.267072	-0.688086	1.07121	0.373389	0.78784
237466_s_at	HHIP	HHIP	0.230728	-0.909619	1.40484	0.973676	0.82366
237624_at	---	COL4A2	0.239614	-0.783245	1.14032	0.571021	0.837219
237737_at	LOC727770	LOC401131	0.258273	-0.770222	1.11021	0.624916	0.864053
238018_at	FAM150B	LOC285016	0.0928697	-1.40175	1.90946	0.687742	0.963783
238062_at	GPIHBP1	LOC338328	0.187225	-1.04959	1.55135	0.808514	0.903591
238075_at	---	CHEK1	4.00151	0.772985	-0.989455	0.906182	0.28047
238178_at	---	---	0.133647	-1.05805	1.88512	0.681733	0.832097
238222_at	GKN2	GDDR	0.0812513	-1.9206	2.58214	1.27557	0.574265
238297_at	---	PHACTR1	0.172795	-1.13587	1.52636	0.88425	0.755276
238332_at	ANKRD29	ANKRD29	0.2172	-1.15319	1.71448	1.44473	0.4238
238447_at	RBMS3	RBMS3	0.274384	-0.977498	1.27293	1.20781	0.432693
238534_at	LRRFIP1	LRRFIP1	0.333215	-0.698915	1.00403	0.758001	0.580524
238593_at	C11orf80	FLJ22531	4.5403	0.770568	-1.20963	0.962179	0.655428
238720_at	OMG	---	0.317998	-0.956249	0.788281	0.814865	0.745139
238840_at	LRRFIP1	LRRFIP1	0.321187	-0.654637	0.994158	0.711078	0.794338
238909_at	S100A10	S100A10	0.191283	-1.19079	1.6276	1.48951	0.871333
238919_at	---	PCDH9	0.258853	-0.780639	1.26467	0.843854	1.06435
239108_at	FAR2	MLSTD1	0.332463	-0.847131	1.02163	0.967766	0.61561
239262_at	---	PRSS23	0.152689	-1.14846	1.6705	0.641321	0.548065
239272_at	MMP28	MMP28	0.161679	-1.43116	1.56546	0.982276	0.493678
239273_s_at	MMP28	MMP28	0.260257	-1.04992	1.16761	0.919397	0.436434
239349_at	C1QTNF7	C1QTNF7	0.135058	-1.2352	1.82124	0.68452	0.742249
239568_at	PLEKHH2	PLEKHH2	0.352616	-0.600305	0.887806	0.607547	0.654937
239650_at	NAP5	NAP5	0.198319	-0.903843	1.62944	0.773705	0.795984
239849_at	---	---	0.0958342	-1.21492	1.98864	0.586296	1.01578
239942_at	---	---	0.278573	-0.797563	1.43303	1.02799	0.900302
240135_x_at	---	TIMP3	0.258099	-0.758935	1.11238	0.74366	0.862048
240156_at	---	RFX2	0.206957	-0.824776	1.24921	0.568175	0.97889
240189_at	ACOXL	ACOXL	0.325816	-0.77048	1.17843	0.870522	0.795599
240242_at	---	---	0.183117	-1.32208	1.92598	1.44329	0.427858
240245_at	---	RBMS3	0.320361	-0.712138	1.16252	0.878311	0.595212
240385_at	---	GATA6	0.295106	-0.725081	1.05984	0.687152	0.63915
240410_at	---	LOC200230	0.232655	-0.653765	1.17256	0.410051	0.978426
240665_at	---	CUGBP2	0.279976	-0.91936	1.18277	1.0037	0.510811
240715_at	TBX5	TBX5	0.290067	-0.762299	1.08604	0.681419	0.544706
240890_at	LOC643733	LOC648470	0.322042	-0.745131	1.00704	0.768257	0.519473
240960_at	---	MSN	0.312844	-0.679936	0.952029	0.635977	0.742807
241299_at	---	IFT140	0.266413	-0.554554	1.01425	0.3221	1.02707
241435_at	---	ETS1	0.303172	-0.810703	0.872529	0.709126	0.75129
241560_at	---	---	0.135807	-1.45443	2.05219	1.38105	0.543516
241672_at	C13orf36	LOC400120	0.249787	-0.839625	1.45259	0.847828	0.97136
241722_x_at	---	---	0.258824	-0.75953	1.23096	0.841405	0.768401
241765_at	CPM	CPM	0.332715	-0.763839	1.19057	1.11393	0.466669
241782_at	NEBL	---	0.309126	-0.937043	1.55404	1.18084	0.483222
241789_at	---	---	0.269389	-0.874057	1.28805	0.937638	0.568595
241811_x_at	SLC6A4	---	0.0829193	-1.13848	2.11816	0.691864	1.59711
241926_s_at	ERG	ERG	0.353242	-0.480533	0.89508	0.478392	0.764944
241929_at	---	CD36	0.27708	-0.675458	0.955868	0.400628	0.976224
242009_at	SLC6A4	---	0.0556382	-1.66153	2.96913	1.07119	1.51521
242051_at	---	---	0.257774	-0.750401	1.1886	0.600486	0.681633
242086_at	---	SPATA6	0.428152	-0.597216	0.673598	0.612866	0.509885
242271_at	SLC26A9	SLC26A9	0.198519	-1.12568	1.48616	1.09149	0.763803
242283_at	C1orf67 /// DNAH14 /// RP11-328N1.1	C1orf67	4.02182	0.769216	-0.919403	0.9239	0.253561
242290_at	TACC1	TACC1	0.335775	-0.634358	0.918381	0.540852	0.609499
242324_x_at	CCBE1	CCBE1	0.361866	-0.58653	0.81828	0.361822	0.543752
242340_at	---	---	0.284574	-0.659429	1.16072	0.53622	0.698762
242342_at	---	---	0.388224	-0.564581	0.750977	0.500789	0.611233
242500_at	---	---	0.168365	-0.991299	1.67445	0.708976	0.603271
242714_at	---	---	0.298335	-0.781069	0.936966	0.578583	0.692869
242736_at	---	SORBS1	0.315797	-0.761658	1.15323	0.920491	0.803883
242809_at	IL1RL1	IL1RL1	0.155209	-1.0645	1.56711	0.702809	0.900927
242868_at	---	EPAS1	0.161228	-1.16264	1.75195	1.14449	0.618177
242871_at	PAQR5	PAQR5	0.274529	-1.01435	1.32338	1.14862	0.532597
242881_x_at	---	---	17.7945	1.41181	-1.88757	1.84839	0.366594
242931_at	LONRF3	---	0.248832	-1.0822	1.51796	1.42795	0.485755
242945_at	FAM20A	FAM20A	0.287617	-0.8863	1.36771	1.26557	0.604117
242963_at	SGMS2	MGC26963	0.215013	-1.06802	1.2483	1.07004	1.04992
243010_at	MSI2	MSI2	3.238	0.65989	-0.819426	0.826063	0.268708
243023_at	---	---	0.370754	-0.558567	1.03704	0.8117	0.659835
243041_s_at	RBMS3	---	0.26073	-0.878022	1.13221	0.859625	0.763993
243141_at	SGMS2	MGC26963	0.265008	-0.857285	0.983798	0.748528	0.969527
243172_at	---	---	0.179165	-0.942309	1.59761	0.57642	0.557
243481_at	RHOJ	RHOJ	0.26743	-0.786654	1.12665	0.574688	0.610903
243509_at	---	BTG1	0.278376	-0.730778	1.27146	0.99053	0.756636
243579_at	MSI2	MSI2	3.37181	0.646863	-0.864998	0.828266	0.217262
243813_at	---	---	0.147238	-1.05117	1.74732	0.585506	0.766595
243818_at	SFTA1P	---	0.143103	-1.35069	1.86317	0.928802	0.385686
243929_at	---	ZNF533	0.104767	-1.68992	2.08523	1.64284	1.15599
244144_at	SYNE1	SYNE1	0.322155	-0.59087	0.843367	0.302135	0.759839
244156_at	---	---	0.286054	-0.741195	0.910894	0.45185	0.825324
244447_at	---	KLF10	0.312177	-0.594052	1.15551	0.722744	0.664716
244455_at	KCNT2	KCNT2	0.217755	-1.00513	1.62283	1.06542	0.627171
244655_at	LOC100132798	LOC644192	0.324494	-0.573963	1.00007	0.551047	0.685039
244745_at	RERG	RERG	0.353724	-0.944471	0.998225	0.929465	0.580606
244787_at	---	---	0.261743	-0.679913	1.04117	0.486558	0.936693
37028_at	PPP1R15A	PPP1R15A	0.253345	-0.891404	1.19166	0.822284	0.671141
37512_at	HSD17B6	HSD17B6	0.120293	-1.61819	2.07673	1.43404	0.606423
37892_at	COL11A1	COL11A1	54.5993	1.61976	-2.7565	2.45246	0.682995
38037_at	HBEGF	HBEGF	0.226285	-0.913598	1.26915	0.907002	0.819037
40560_at	TBX2	TBX2	0.286543	-0.714839	1.26451	0.944589	0.689208
63305_at	PKNOX2	PKNOX2	0.448226	-0.562154	0.995778	0.884147	0.384826
823_at	CX3CL1	CX3CL1	0.22371	-0.893697	1.55252	1.33161	1.00314
