# Supplementary material for: Gene Expression-Based Classification of Non-Small Cell Lung Carcinomas and Survival Prediction
Source: PLoS One. 2010 Apr 22;5(4):e10312. doi: 10.1371/journal.pone.0010312 (PMC2858668; doi:10.1371/journal.pone.0010312)
Supplement: Table S3 — NSCLC Tumor Signature (short) T∶N ratio Ratio of average expression in NSCLC samples/normal lung tissue T mean 2log transformation of mean expression value in NSCLC samples (average of all NSCLC and normal lung tissue = 0). N mean 2log transformation of mean expression value in normal lung tissue samples (average of all NSCLC and normal lung tissue = 0). T SD Standard deviation of mean expression value in NSCLC samples N SD Standard deviation of mean expression value in normal lung tissue samples. (0.02 MB XLS) [file pone.0010312.s004.xls]

## Sheet: Sheet1
Probe set	Gene Symbol	Gene Symbol before 2008	T:N Ratio	T Mean	N Mean	T SD	N SD	q value
210081_at	AGER	AGER	0.06	-2.06	3.05	1.39	0.54	0.01
206209_s_at	CA4	CA4	0.08	-1.6	2.64	1.03	0.55	0.01
209074_s_at	FAM107A	FAM107A	0.08	-1.64	2.67	1.21	0.71	0.01
238222_at	GKN2	GKN2	0.08	-1.92	2.58	1.28	0.57	0.01
201291_s_at	TOP2A	TOP2A	32.13	1.86	-2.84	1.65	0.82	0.01
