# Supplementary material for: Gene Expression-Based Classification of Non-Small Cell Lung Carcinomas and Survival Prediction
Source: PLoS One. 2010 Apr 22;5(4):e10312. doi: 10.1371/journal.pone.0010312 (PMC2858668; doi:10.1371/journal.pone.0010312)
Supplement: Table S4 — NSCLC Histology Signature (long) ADC∶OT ratio Ratio of average expression in ADC samples/the other NSCLC samples (SCC and LCC) SCC∶OT ratio Ratio of average expression in SCC samples/the other NSCLC samples (ADC and LCC) LCC∶OT ratio Ratio of average expression in LCC samples/the other NSCLC samples (ADC and SCC) ADC mean 2log transformation of mean expression value in ADC samples (average of all Erasmus MC samples = 0). SCC mean 2log transformation of mean expression value in SCC samples (average of all Erasmus MC samples = 0). LCC mean 2log transformation of mean expression value in LCC samples (average of all Erasmus MC samples = 0). ADC SD Standard deviation of mean expression value in ADC samples SCC SD Standard deviation of mean expression value in SCC samples LCC SD Standard deviation of mean expression value in LCC samples. (0.15 MB XLS) [file pone.0010312.s005.xls]

## Sheet: Sheet1
Probe set	Gene Symbol	Signature	ADC:OT Ratio	SCC:OT Ratio	LCC:OT Ratio	ADC Mean	SCC Mean	LCC Mean	ADC SD	LCC SD	SCC SD
1554246_at	C1orf210	ADC	2.79297	0.47134	0.486953	0.837698	-0.493295	-0.492234	0.726185	0.270355	0.261255
1555950_a_at	CD55	ADC	4.28528	0.353564	0.310596	0.279156	-1.19567	-1.7788	1.29945	1.07457	0.406125
1566766_a_at	7A5	ADC	3.33486	0.469588	0.350375	0.636306	-0.614475	-1.19568	1.15375	0.917215	0.612087
1569208_a_at	---	ADC	2.15636	0.602941	0.569623	0.0366647	-0.982324	-1.20076	0.534285	0.747805	0.344396
201042_at	TGM2	ADC	3.19182	0.522425	0.326665	0.32134	-0.945602	-1.76597	1.03829	1.33863	1.05365
201474_s_at	ITGA3	ADC	3.70727	0.45156	0.29623	0.688584	-0.76974	-1.57443	1.09638	1.17837	0.699633
201596_x_at	KRT18	ADC	2.50988	0.613922	0.421478	0.980143	-0.179781	-1.1546	0.426215	1.58405	0.594903
201818_at	LPCAT1	ADC	2.9931	0.346013	0.585817	0.527379	-1.38204	-1.14153	0.843735	1.27443	0.917443
201925_s_at	CD55	ADC	4.02884	0.355091	0.348373	0.232573	-1.54776	-1.89048	1.02321	1.15085	0.840804
201926_s_at	CD55	ADC	4.08925	0.357434	0.33591	0.295697	-1.17284	-1.67771	1.28845	1.09382	0.475894
201941_at	CPD	ADC	2.53647	0.518165	0.515958	0.679231	-0.595189	-0.814866	0.885919	1.12527	0.763144
202071_at	SDC4	ADC	2.75575	0.506374	0.458073	0.339012	-0.958176	-1.74201	0.665946	1.60709	0.44334
202179_at	BLMH	ADC	0.483099	1.71764	1.21439	-0.505936	0.758785	0.49494	0.675177	0.354968	0.469265
202454_s_at	ERBB3	ADC	3.94311	0.466286	0.241395	1.48528	-0.211987	-1.55518	0.650546	1.57645	0.84204
202973_x_at	FAM13A1	ADC	2.41872	0.52595	0.549843	0.380843	-0.862976	-1.2155	0.59301	1.2085	0.476373
203002_at	AMOTL2	ADC	2.14206	0.551595	0.635797	0.221033	-0.856918	-0.89215	0.611184	0.922194	0.359734
203438_at	STC2	ADC	0.333673	2.62727	1.00064	-0.909627	0.832256	0.152915	0.583815	0.744459	1.10427
203908_at	SLC4A4	ADC	5.00549	0.295661	0.285819	0.106543	-1.70649	-2.13748	1.55533	1.24479	0.85192
203913_s_at	HPGD	ADC	7.80256	0.23212	0.151091	-0.1666	-2.17159	-3.33011	1.59055	1.43771	1.06643
203953_s_at	CLDN3	ADC	7.42335	0.106265	0.330987	1.96429	-1.56146	-0.696796	1.05093	1.57374	0.435736
203954_x_at	CLDN3	ADC	4.73939	0.209596	0.428085	1.45045	-1.00436	-0.424971	1.05492	1.1645	0.382463
204160_s_at	ENPP4	ADC	2.26884	0.305037	0.92701	0.203566	-1.71856	-0.606224	0.500984	1.0727	0.53621
204161_s_at	ENPP4	ADC	2.0273	0.363633	0.961922	0.155142	-1.49238	-0.447317	0.391354	0.729425	0.455301
204174_at	ALOX5AP	ADC	3.28273	0.475054	0.355922	0.0029799	-1.69799	-2.33107	0.899143	1.63889	1.32477
204351_at	S100P	ADC	7.96993	0.266158	0.105624	2.07495	0.000942	-2.14628	1.91473	1.9109	1.6429
204401_at	KCNN4	ADC	3.39018	0.36249	0.462364	1.29871	-0.344461	-0.209255	1.11757	0.839208	0.606563
204437_s_at	FOLR1	ADC	5.905	0.295456	0.200098	0.0629106	-2.23409	-3.33492	1.52451	2.0145	1.83359
204667_at	FOXA1	ADC	3.07359	0.477966	0.402148	1.32659	-0.0899763	-0.482863	1.1527	1.13387	0.972404
204885_s_at	MSLN	ADC	21.6104	0.0972458	0.0458771	0.863643	-1.59114	-2.4657	2.70466	0.399268	0.984918
204934_s_at	HPN	ADC	3.94883	0.365614	0.349386	0.970136	-0.811932	-0.984704	0.791428	0.569956	0.279733
204988_at	FGB	ADC	119.833	0.0146607	0.0124042	3.38526	-0.655305	-0.976943	4.05484	0.175229	0.212481
205076_s_at	MTMR11	ADC	2.68832	0.522018	0.461356	0.613106	-0.663313	-0.931649	0.624053	0.678464	0.420488
205186_at	DNALI1	ADC	3.61679	0.36708	0.40856	0.711833	-0.772124	-1.01243	1.31873	1.01449	0.507536
205190_at	PLS1	ADC	2.28983	0.512399	0.617789	0.813932	-0.55134	-0.478363	0.782743	1.11796	0.884954
205309_at	SMPDL3B	ADC	5.35443	0.221643	0.339355	1.42643	-0.9624	-0.508991	1.06959	0.626501	0.497252
205414_s_at	RICH2	ADC	2.13424	0.514611	0.685341	-0.172361	-1.47092	-1.20455	0.603455	0.830101	0.789488
205455_at	MST1R	ADC	2.98481	0.448478	0.458834	0.765524	-0.728177	-0.732697	0.764937	0.561407	0.534318
205597_at	SLC44A4	ADC	6.23848	0.241536	0.235954	1.18639	-1.14331	-1.57259	1.24636	1.12285	0.64584
205640_at	ALDH3B1	ADC	4.05694	0.380203	0.315023	0.25433	-1.453	-1.8694	0.856335	0.685712	0.302037
205650_s_at	FGA	ADC	32.2484	0.0457872	0.0552042	1.89081	-1.4751	-1.24704	3.09658	0.72931	0.775056
205776_at	FMO5	ADC	9.73497	0.141154	0.17971	0.773027	-1.62346	-1.48321	1.96666	0.710466	0.402661
205906_at	FOXJ1	ADC	2.41442	0.589518	0.480329	0.622347	-0.286074	-0.648481	0.853855	0.548678	0.104573
205997_at	ADAM28	ADC	2.10029	0.61877	0.577364	1.14484	0.07925	-0.238077	0.511613	1.25927	0.636229
206100_at	CPM	ADC	4.70439	0.435085	0.169979	0.473621	-1.14104	-2.74226	1.29034	1.36501	1.09871
206595_at	CST6	ADC	11.24	0.155612	0.117832	0.655959	-1.48171	-2.06433	2.01123	0.949432	0.739519
207836_s_at	RBPMS	ADC	2.10065	0.84398	0.359556	0.0398799	-0.578631	-1.71012	0.715486	0.803311	0.58698
207847_s_at	MUC1	ADC	5.35608	0.36157	0.17678	0.853428	-1.57197	-2.60715	1.06057	1.58453	1.64465
208161_s_at	ABCC3	ADC	5.10148	0.40616	0.156028	1.40295	-0.303238	-1.64557	1.48933	1.1485	1.07541
209016_s_at	KRT7	ADC	7.97428	0.189091	0.192977	1.47876	-1.69629	-2.93257	0.718753	2.42842	1.06213
209094_at	DDAH1	ADC	2.75872	0.327978	0.685519	0.729657	-1.16838	-0.353751	0.668983	0.750484	0.638539
209278_s_at	TFPI2	ADC	11.474	0.0345122	0.269632	1.62102	-2.01303	-1.2437	2.68559	2.56607	1.33461
209487_at	RBPMS	ADC	2.53363	0.632543	0.394986	0.138636	-0.813255	-1.57107	0.840327	0.948069	0.60285
209499_x_at	TNFSF12 /// TNFSF12-TNFSF13 /// TNFSF13	ADC	2.16812	0.694615	0.46806	0.0794285	-0.986269	-1.53941	0.380771	0.950819	0.909784
209581_at	HRASLS3	ADC	2.62837	0.735868	0.271311	0.548812	-0.526362	-1.52465	0.8368	0.588603	1.03039
209641_s_at	ABCC3	ADC	4.33802	0.440017	0.210468	1.2541	-0.235509	-1.19371	1.44683	0.85453	0.952357
209900_s_at	SLC16A1	ADC	0.324326	1.87364	1.52475	-0.635671	1.13312	0.947293	0.880231	0.88662	0.719114
209925_at	OCLN	ADC	3.6224	0.340754	0.439778	0.642296	-1.04321	-0.963619	1.22681	0.95329	0.531304
210272_at	CYP2B7P1	ADC	5.60981	0.256167	0.271212	0.154936	-1.67763	-1.8405	1.62106	0.87065	0.532825
210325_at	CD1A	ADC	3.60547	0.408294	0.362591	0.722521	-0.511668	-0.699961	1.33092	0.355676	0.381966
210347_s_at	BCL11A	ADC	0.200836	2.09001	1.80043	-0.413214	1.78049	1.66902	0.493068	1.05252	0.930831
210547_x_at	ICA1	ADC	2.10227	0.383975	0.88627	0.640814	-0.976852	-0.145273	0.522717	1.03454	0.645116
210567_s_at	SKP2	ADC	0.383528	1.15177	2.20036	-0.289649	0.642506	1.08182	0.305795	0.965709	0.707315
210830_s_at	PON2	ADC	3.67407	0.375629	0.387143	0.659231	-0.918306	-1.0302	1.22952	0.841436	0.665776
211024_s_at	NKX2-1	ADC	4.6077	0.238831	0.406422	0.742902	-1.71996	-2.61691	1.54731	2.20145	1.16642
211695_x_at	MUC1	ADC	4.43053	0.404021	0.235192	0.536252	-1.33703	-2.06857	1.00073	0.887966	0.919602
212325_at	LIMCH1	ADC	2.44477	0.393359	0.70977	0.101129	-1.48499	-1.49961	0.845347	1.80139	0.707803
212327_at	LIMCH1	ADC	2.96526	0.348177	0.591035	-0.235505	-2.30368	-2.43556	0.506597	1.68034	1.06779
212328_at	LIMCH1	ADC	2.67301	0.480565	0.513725	-0.158214	-1.93204	-2.4626	0.641804	1.73122	1.60724
212444_at	---	ADC	5.28483	0.399043	0.145331	0.391537	-1.83488	-3.43471	0.843717	1.59485	1.54407
213050_at	COBL	ADC	3.25977	0.320963	0.547617	0.172415	-1.72591	-1.55295	0.908798	1.33764	0.652532
213094_at	GPR126	ADC	4.13188	0.303266	0.394398	0.0615925	-1.99505	-1.89239	1.15584	1.03769	0.790639
213693_s_at	MUC1	ADC	4.78289	0.365951	0.232071	0.86963	-1.20928	-2.39381	0.873064	1.88894	1.07517
213695_at	PON3	ADC	5.38533	0.242283	0.30998	1.00979	-1.63441	-1.97677	1.10955	1.95315	1.24903
213943_at	TWIST1	ADC	0.133154	1.40571	3.14777	-0.83065	1.42979	1.56514	0.503525	1.95853	1.10465
214033_at	ABCC6	ADC	4.02206	0.296641	0.421106	0.42195	-1.70203	-1.37932	1.00474	0.956333	0.873432
214469_at	HIST1H2AB /// HIST1H2AE	ADC	0.294647	0.970064	3.03613	-0.293543	0.906266	1.62718	0.471357	1.28812	0.529617
214835_s_at	SUCLG2	ADC	2.21887	0.639354	0.503373	0.545772	-0.392734	-0.708933	0.704188	0.509109	0.507578
216238_s_at	FGB	ADC	82.6064	0.0189203	0.0207888	3.11489	-0.740996	-0.696605	3.58717	0.186422	0.128645
216836_s_at	ERBB2	ADC	2.37472	0.68085	0.402027	0.929126	-0.0729445	-0.969648	0.402443	1.07466	0.502553
217047_s_at	FAM13A1	ADC	2.44015	0.510393	0.560055	0.392191	-0.884764	-1.24161	0.61031	1.30156	0.475504
217771_at	GOLM1	ADC	3.68117	0.336959	0.43277	1.87289	-0.0576581	0.129755	0.697232	0.800182	0.570096
217989_at	HSD17B11	ADC	2.06274	0.557228	0.66714	0.0906012	-1.04703	-0.840455	0.551634	0.55158	0.58308
218211_s_at	MLPH	ADC	5.56846	0.216588	0.324343	0.594923	-2.00981	-1.8543	1.0301	1.38162	0.91292
218322_s_at	ACSL5	ADC	5.54257	0.269225	0.261896	0.76327	-1.72962	-1.98896	0.926585	1.53559	1.12506
218701_at	LACTB2	ADC	4.09855	0.285253	0.422823	1.07337	-1.01544	-0.680004	1.02038	0.972132	0.731605
218931_at	RAB17	ADC	2.19746	0.405542	0.803852	0.353488	-1.14112	-0.569816	0.585649	0.956438	0.456528
218966_at	MYO5C	ADC	2.49779	0.581922	0.458855	0.266284	-1.01406	-1.41303	0.654152	0.994146	0.924681
219105_x_at	ORC6L	ADC	0.471615	1.72692	1.23418	0.266074	1.39125	1.22373	0.519446	0.416459	0.760689
219127_at	ATAD4	ADC	3.66632	0.322934	0.453481	0.961296	-1.18662	-1.23092	0.378864	1.3574	0.639022
219497_s_at	BCL11A	ADC	0.148553	2.15159	1.98986	-0.526351	1.72906	2.15089	0.851699	1.01885	1.48562
219498_s_at	BCL11A	ADC	0.13525	2.39062	1.84637	-0.473472	1.8333	2.05027	0.49028	1.20586	1.46288
219529_at	CLIC3	ADC	3.17035	0.432676	0.429517	-0.231025	-1.61592	-2.15426	1.21063	1.284	0.642452
219543_at	PBLD	ADC	3.44083	0.426881	0.374858	0.612587	-0.644349	-0.862492	1.13374	0.380971	0.328103
219580_s_at	TMC5	ADC	5.67958	0.315207	0.197187	1.04569	-1.25467	-2.35283	1.10863	1.68232	1.25439
219615_s_at	KCNK5	ADC	4.00145	0.284162	0.440841	1.09908	-0.940263	-0.535535	1.05599	0.805818	0.518303
219795_at	SLC6A14	ADC	11.2429	0.173163	0.0973587	0.93855	-1.83101	-2.98605	1.9061	1.55723	1.31817
219902_at	BHMT2	ADC	4.02081	0.130583	0.665824	2.05523	-0.798095	0.113732	1.36342	1.80367	0.222849
220082_at	PPP1R14D	ADC	3.07875	0.432997	0.45216	0.914787	-0.302778	-0.287108	1.13811	0.0716963	0.135159
220180_at	CCDC68	ADC	2.71798	0.479408	0.500663	-0.153507	-1.51412	-1.75446	0.699918	1.00418	0.425356
220187_at	STEAP4	ADC	3.23688	0.463623	0.378735	-0.185594	-1.42248	-1.71643	1.18113	0.295326	0.288295
220192_x_at	SPDEF	ADC	3.16543	0.426793	0.437593	0.890913	-0.326148	-0.37731	1.0902	0.395064	0.186354
220393_at	GLULD1	ADC	8.81398	0.0966972	0.273211	2.22271	-0.677439	0.201485	2.12858	1.47364	0.72273
221245_s_at	FZD5	ADC	2.29355	0.503458	0.627246	0.0726141	-1.16445	-1.26973	0.770157	1.10554	0.596134
222592_s_at	ACSL5	ADC	5.34684	0.296499	0.248916	1.03565	-1.14043	-1.53287	1.06127	1.25779	0.995107
222798_at	PTER	ADC	2.62357	0.544443	0.457258	1.12915	-0.0153665	-0.260253	0.835044	0.52229	0.501124
222891_s_at	BCL11A	ADC	0.123684	2.27856	2.00095	-0.632445	2.16998	2.27857	0.997579	1.23152	1.37543
222904_s_at	TMC5	ADC	5.69483	0.298092	0.214842	1.04286	-1.17334	-1.78897	1.08879	1.08586	0.921408
223062_s_at	PSAT1	ADC	0.243373	1.72165	1.99091	0.525683	2.86898	2.89752	1.46537	0.954782	0.696756
223168_at	RHOU	ADC	2.29713	0.508243	0.619807	0.308779	-0.949628	-0.825151	0.772611	0.903674	0.763041
223232_s_at	CGN	ADC	5.8019	0.239938	0.273559	0.991837	-1.25685	-1.49672	1.03884	1.24783	0.43696
223233_s_at	CGN	ADC	4.92039	0.28092	0.313204	0.880027	-1.38801	-1.53866	0.547956	1.00818	0.3402
223315_at	NTN4	ADC	3.0109	0.616488	0.277282	-0.229165	-1.4778	-2.68512	0.895229	1.12957	1.01231
223878_at	INPP4B	ADC	2.10545	0.610238	0.584522	0.650036	-0.230429	-0.293153	0.767251	0.156062	0.274955
225571_at	LIFR	ADC	3.87646	0.250488	0.509326	0.0527446	-1.81312	-1.36916	1.44241	1.46618	0.51644
225687_at	FAM83D	ADC	0.329525	1.93953	1.45145	0.284734	1.85745	1.88581	0.724949	0.329993	0.985284
225776_at	---	ADC	2.15947	0.694032	0.472247	-0.183039	-1.06947	-1.72607	0.426813	0.880721	0.338184
225822_at	TMEM125	ADC	4.25424	0.326075	0.347357	0.610674	-1.56408	-1.96314	0.706265	1.47043	0.897526
226213_at	ERBB3	ADC	4.08288	0.420677	0.266824	1.46158	-0.302599	-1.44248	0.703701	1.66397	0.706776
226848_at	---	ADC	3.61217	0.274819	0.528956	0.739651	-1.05268	-0.305345	1.28438	0.535246	0.468989
226992_at	NOSTRIN	ADC	4.37496	0.312362	0.346073	-0.538895	-2.04177	-2.23971	1.32159	0.917757	0.382853
227038_at	SGMS2	ADC	3.9396	0.438472	0.270518	-0.0554321	-1.76486	-2.59966	0.927413	1.14907	0.931831
227081_at	DNALI1	ADC	4.43979	0.225812	0.448186	0.151965	-1.9807	-1.80792	1.48496	1.33918	0.423529
227492_at	---	ADC	3.11641	0.368344	0.521994	0.544757	-1.21185	-0.873049	1.01467	0.872163	0.730313
227771_at	LIFR	ADC	2.25957	0.352202	0.854448	-0.0929638	-1.69561	-1.07608	0.799503	1.35675	0.434368
227803_at	ENPP5	ADC	4.91897	0.257106	0.342791	1.00016	-1.60002	-1.29328	0.780225	1.16997	1.10601
227808_at	DNAJC15	ADC	2.39522	0.426577	0.684283	0.156685	-1.3163	-1.23025	0.947826	1.46639	0.673527
228806_at	RORC	ADC	4.51876	0.320392	0.316482	0.852707	-1.06222	-1.2654	1.08237	0.840892	0.583879
229030_at	LOC644151	ADC	4.31593	0.39412	0.261229	0.334875	-1.18448	-1.77982	1.16885	0.67539	0.636874
229150_at	---	ADC	7.40463	0.205553	0.202933	0.70302	-1.63287	-1.79399	1.39545	1.08856	0.975983
229372_at	GOLT1A	ADC	3.88438	0.280339	0.467014	0.786607	-1.22852	-0.767359	1.02631	0.66	0.237953
229616_s_at	GRAMD2	ADC	3.88347	0.356603	0.371211	0.276684	-1.44556	-1.47213	1.03	0.755757	0.698723
230263_s_at	DOCK5	ADC	3.96766	0.408106	0.298432	0.0789704	-1.45799	-1.98458	1.05506	0.726656	0.496757
230349_at	XKRX	ADC	2.68393	0.484202	0.505906	0.894911	-0.253275	-0.235406	0.877908	0.208585	0.21477
230831_at	FRMD5	ADC	2.74988	0.375688	0.621259	1.00938	-0.401567	0.166529	1.03995	0.220329	0.173314
230875_s_at	ATP11A	ADC	4.2848	0.237999	0.455388	0.554007	-1.59314	-1.00654	1.41084	1.07271	0.803185
230935_at	---	ADC	0.385272	1.62578	1.56453	-0.349821	0.984921	0.839483	0.254137	0.889242	0.488677
230951_at	---	ADC	3.03386	0.352661	0.565162	0.156347	-1.52258	-1.13177	1.08506	0.963524	0.624679
231022_at	---	ADC	2.7441	0.431113	0.550857	0.190804	-1.1988	-1.01169	1.00149	0.713324	0.516128
232078_at	PVRL2	ADC	2.37466	0.63207	0.450349	0.635215	-0.30895	-0.637055	0.938783	0.274708	0.67597
232151_at	7A5	ADC	4.16912	0.368679	0.310639	0.563852	-1.1081	-1.59988	1.36341	1.15865	0.949254
232370_at	LOC254057	ADC	2.9207	0.523923	0.391979	0.828187	-0.266401	-0.621535	1.00989	0.238326	0.421183
232381_s_at	DNAH5	ADC	3.2694	0.254412	0.640353	0.558908	-1.48096	-0.721142	1.06985	1.07709	0.478926
233375_at	EFCAB2	ADC	2.08811	0.497578	0.730254	0.260185	-0.926382	-0.610393	0.622181	0.71612	0.348797
234297_at	LOC731488 /// RGS8	ADC	3.588	0.332159	0.457705	0.68228	-0.830687	-0.549001	1.28401	0.599356	0.307055
235019_at	CPM	ADC	3.38203	0.482331	0.32678	0.40316	-1.02246	-2.07484	1.16599	1.55815	1.02222
235046_at	---	ADC	3.14763	0.377938	0.501584	0.374288	-1.17828	-1.05651	1.0854	0.975024	0.536062
235296_at	EIF5A2	ADC	0.325778	2.5485	1.06094	-0.483647	1.39251	0.549102	0.714125	1.02778	0.894174
235299_at	---	ADC	2.87644	0.318632	0.659966	0.854753	-1.06948	-0.807488	0.57253	1.62372	0.417355
235515_at	ALKBH6 /// C19orf46	ADC	2.99214	0.489453	0.410362	1.21538	-0.470169	-0.530619	0.653047	0.698308	1.00333
236579_at	---	ADC	2.2647	0.500832	0.642956	0.687853	-0.493277	-0.471883	0.7224	0.854357	0.325529
236795_at	---	ADC	2.05016	0.471247	0.785742	0.16321	-0.99191	-0.663743	0.763534	0.853451	0.305832
236979_at	BCL2L15	ADC	2.17407	0.690455	0.469714	0.922891	0.102136	-0.313547	0.767978	0.35922	0.558381
238862_at	MFSD4	ADC	2.53104	0.536461	0.497044	0.591827	-0.426634	-0.545675	0.924377	0.125453	0.207255
240304_s_at	TMC5	ADC	4.89949	0.320662	0.268851	1.17444	-1.09176	-2.18718	1.09114	2.25221	1.14993
241459_at	---	ADC	2.6015	0.52772	0.482966	0.176407	-1.19325	-1.42689	0.62584	0.953878	0.689188
241716_at	HSPD1	ADC	0.355544	1.70446	1.58048	-0.12071	1.33885	1.09192	0.576249	1.15287	0.7263
242271_at	SLC26A9	ADC	3.65763	0.382746	0.381938	-0.00662292	-1.81007	-1.82484	0.661121	0.385085	0.501913
242372_s_at	MFSD4	ADC	3.74424	0.373492	0.376397	0.990538	-0.483421	-0.496766	1.26051	0.222177	0.36009
242722_at	LMO7	ADC	2.65442	0.610745	0.378651	0.066007	-0.835569	-1.64374	0.936724	0.870664	0.306991
242931_at	LONRF3	ADC	3.10464	0.246928	0.697939	-0.0942207	-2.38728	-1.26498	0.857969	1.0045	0.816064
244056_at	SFTA2	ADC	8.11757	0.239812	0.12757	0.629046	-2.12374	-4.28283	1.97944	2.32511	2.2757
35148_at	TJP3	ADC	2.81356	0.395501	0.574243	0.6188	-0.888228	-0.564752	0.947618	0.845386	0.7068
1555867_at	GNG4	LCC	0.199866	0.115848	12.7778	-0.189901	-0.543661	2.60055	1.14978	2.45289	0.228763
1557078_at	SLFN5	LCC	1.36674	1.41978	0.330042	0.270139	0.417018	-1.20803	0.79646	0.618475	0.63538
1557430_at	LOC147670	LCC	0.52625	0.442026	3.46006	-0.0514713	-0.357953	1.05061	0.196374	1.2809	0.103245
200660_at	S100A11	LCC	1.21961	1.65126	0.30272	0.426393	0.750307	-1.21617	0.482644	0.729154	0.451722
200783_s_at	STMN1	LCC	0.43964	0.589414	3.35672	0.122453	0.39669	2.04458	0.721271	0.55336	0.650128
200862_at	DHCR24	LCC	1.301	1.33707	0.426124	-0.0889529	-0.041188	-1.60028	0.478199	1.14889	0.599594
200872_at	S100A10	LCC	1.79728	1.0285	0.348018	0.029332	-0.102319	-1.52221	0.98175	0.717236	0.156599
201292_at	TOP2A	LCC	0.509778	0.85042	2.29165	1.28758	1.76029	2.90221	0.97845	0.459374	0.912744
201310_s_at	C5orf13	LCC	0.346565	0.43498	4.81697	-0.208664	-0.0317347	1.56362	0.746183	1.376	0.558658
201650_at	JUP /// KRT19	LCC	0.677156	3.38219	0.183364	0.793884	2.21694	-2.54667	0.837099	2.97105	0.645694
201774_s_at	NCAPD2	LCC	0.464378	0.88273	2.39618	0.269447	0.864479	1.75275	0.489953	0.67692	0.509768
201798_s_at	FER1L3	LCC	2.01914	0.924579	0.327681	0.273779	-0.11848	-1.49862	0.833025	0.859844	0.45048
202286_s_at	TACSTD2	LCC	1.51478	1.64751	0.127239	0.987411	1.23472	-2.72974	0.759199	1.84742	0.520027
202357_s_at	C2 /// CFB	LCC	2.81499	0.749653	0.209811	1.49815	0.543981	-1.40305	1.05734	1.75005	1.00784
202517_at	CRMP1	LCC	0.449981	0.852213	2.52553	-0.466458	-0.00482383	0.831965	0.232712	1.0667	0.678495
202954_at	UBE2C	LCC	0.506961	0.769156	2.48908	1.10128	1.41128	2.64482	0.850121	0.651107	0.901955
203228_at	PAFAH1B3	LCC	0.643327	0.628182	2.34998	0.736011	0.608918	1.7389	0.474076	0.922398	0.557963
203234_at	UPP1	LCC	1.75346	1.09356	0.322315	0.386615	0.147331	-1.36183	0.857607	0.887333	0.680154
203407_at	PPL	LCC	1.1132	2.045	0.201819	-0.0540246	0.647011	-2.09716	1.00226	1.16076	0.823489
203440_at	CDH2	LCC	0.432915	0.325866	4.73036	-0.279597	-0.197545	2.43914	1.42112	1.60744	1.17898
203441_s_at	CDH2	LCC	0.710466	0.563677	2.3069	-0.0386874	-0.103385	1.12408	0.798172	0.873884	0.31992
203702_s_at	TTLL4	LCC	0.664368	0.56994	2.43512	0.132159	-0.142839	1.10304	0.414131	0.930724	0.50769
203755_at	BUB1B	LCC	0.364728	0.984725	2.61339	0.816889	1.79572	2.61826	0.70917	0.855923	0.696631
203849_s_at	KIF1A	LCC	0.236969	0.253864	8.31527	-0.128112	-0.231004	2.76695	0.474534	0.852877	0.44925
204026_s_at	ZWINT	LCC	0.589573	0.840831	2.04376	0.858012	1.20336	2.00655	0.540274	0.565969	0.390095
204092_s_at	AURKA	LCC	0.524874	0.898029	2.14014	0.630675	1.11406	1.99316	0.560753	0.42294	0.586711
204146_at	RAD51AP1	LCC	0.528009	0.638065	2.75425	0.857821	1.07899	2.6209	1.05062	0.572461	0.914892
204260_at	CHGB	LCC	0.0845746	0.11623	23.0481	-0.606206	-0.393752	1.86388	0.513618	2.78506	0.471598
204388_s_at	MAOA	LCC	0.830512	2.70723	0.206629	-0.663951	0.455939	-2.83496	1.08928	1.38496	0.603816
204389_at	MAOA	LCC	0.710463	2.90212	0.270699	-0.739658	0.463302	-2.09875	0.859248	0.912454	0.713272
204519_s_at	PLLP	LCC	1.35008	1.41226	0.34537	-0.522739	-0.311093	-2.23165	0.823974	1.17882	0.54593
204641_at	NEK2	LCC	0.572883	0.525775	2.91505	1.12865	1.34496	3.03246	1.20257	0.223195	0.37352
204867_at	GCHFR	LCC	1.40936	1.26801	0.397401	-0.0387375	-0.0843303	-1.46136	0.5001	0.761667	0.578627
204913_s_at	SOX11	LCC	0.184399	0.0875002	14.7547	0.0320272	-0.505363	2.22745	1.22977	2.74883	0.164162
204914_s_at	SOX11	LCC	0.183128	0.104612	14.1085	-0.0722304	-0.401033	2.38565	1.23364	2.61799	0.302629
204993_at	GNAZ	LCC	0.489768	0.581945	3.11177	-0.168956	-0.0641248	1.43189	0.587891	0.84392	0.577971
205122_at	TMEFF1	LCC	0.23403	0.492566	5.75642	-0.297818	0.259318	2.3494	0.684109	1.14384	0.975358
205123_s_at	TMEFF1	LCC	0.383706	0.551239	3.87754	-0.213261	0.0267559	1.26796	0.257562	1.30761	0.449226
205184_at	GNG4	LCC	0.271593	0.285081	7.15353	-0.261745	-0.321808	1.85262	0.656555	1.84898	0.510871
205413_at	MPPED2	LCC	0.0684778	0.102691	27.6212	-0.596828	-0.354145	2.3587	0.243088	2.93051	0.474088
205445_at	PRL	LCC	0.135632	0.160276	14.8748	-0.0888545	-0.103854	2.00193	0.206558	2.57707	0.220111
205472_s_at	DACH1	LCC	0.180136	0.247807	10.074	-0.681611	-0.521688	1.51525	0.315275	2.29506	0.49666
205709_s_at	CDS1	LCC	1.68046	1.06047	0.383641	0.553656	0.157922	-1.32866	0.513175	1.42075	0.803621
205741_s_at	DTNA	LCC	0.496291	0.423005	3.71847	-0.383635	-0.574495	1.0277	0.583273	1.14271	0.182762
205751_at	SH3GL2	LCC	0.654091	0.352421	3.21671	-0.199973	-0.5407	1.27556	0.991881	1.25717	0.135019
205938_at	PPM1E	LCC	0.272796	0.286228	7.11744	-0.141515	-0.250918	1.52544	0.320014	1.72165	0.23232
206051_at	ELAVL4	LCC	0.54062	0.589179	2.84861	-0.208673	-0.218458	0.925176	0.18119	1.20586	0.224369
206135_at	ST18	LCC	0.0667561	0.0645649	34.294	-0.11817	-0.335748	2.41672	0.525514	2.8675	0.153943
206290_s_at	RGS7	LCC	0.515607	0.498992	3.28385	-0.20252	-0.295919	0.994485	0.395976	1.3973	0.117758
206502_s_at	INSM1	LCC	0.116109	0.0705876	22.476	-0.0638836	-0.677819	2.65142	0.967997	2.87319	0.246689
207120_at	ZNF667	LCC	0.434068	0.452138	3.9864	-0.227029	-0.269388	1.23302	0.392237	1.47969	0.189595
207401_at	PROX1	LCC	0.319397	0.241554	6.84299	-0.0378019	-0.369287	1.70073	0.777743	1.86181	0.280072
207625_s_at	CBFA2T2	LCC	0.584749	0.574153	2.71119	-0.121087	-0.213831	1.29234	0.419826	0.33597	0.35644
207828_s_at	CENPF	LCC	0.448257	0.782073	2.70774	0.921114	1.6167	2.84736	1.03178	0.477695	0.632369
207981_s_at	ESRRG	LCC	0.142927	0.119015	16.2405	-0.322467	-0.523032	2.97022	0.91491	1.95234	0.315127
208079_s_at	AURKA	LCC	0.534702	0.918009	2.06878	0.739826	1.30255	2.08447	0.743417	0.519156	0.530787
208510_s_at	PPARG	LCC	2.10562	0.896564	0.314764	-0.123961	-0.68574	-1.86017	0.80781	0.496754	0.706003
209172_s_at	CENPF	LCC	0.494332	0.571615	3.1247	0.433459	0.716174	2.35741	0.979699	0.651383	0.714925
209173_at	AGR2	LCC	4.42531	0.57256	0.0778601	1.46771	0.023517	-3.10728	2.07282	2.22962	1.83311
209211_at	KLF5	LCC	0.806179	2.91644	0.170018	0.251377	1.45152	-1.70372	0.951184	1.00027	0.665602
209270_at	LAMB3	LCC	1.64273	1.45725	0.156793	0.572938	0.676712	-2.16246	0.976386	1.03718	0.692688
209373_at	MALL	LCC	1.78197	1.17212	0.25589	0.223634	0.134297	-2.22797	1.25448	1.40631	0.995774
209550_at	NDN	LCC	0.479795	0.867896	2.36749	-1.21092	-0.662195	0.308134	0.791635	0.749285	0.867788
209642_at	BUB1	LCC	0.464094	0.710443	2.83111	0.940649	1.42024	2.78523	1.02501	0.502907	0.70383
209679_s_at	LOC57228	LCC	1.30764	1.50632	0.319375	0.477149	0.752345	-0.998375	0.698153	0.445896	0.402058
209966_x_at	ESRRG	LCC	0.136726	0.13119	16.1257	-0.0806565	-0.218723	2.70641	0.712511	2.23196	0.352913
210036_s_at	KCNH2	LCC	0.43303	0.314569	4.80691	-0.231485	-0.423855	1.68184	0.990142	1.30955	0.269406
210052_s_at	TPX2	LCC	0.448269	0.794123	2.67627	1.05706	1.60538	2.71965	0.782007	0.768935	0.633335
210367_s_at	PTGES	LCC	1.68387	1.21881	0.273033	0.989627	0.74955	-0.885674	0.808052	0.73763	0.982386
210683_at	NRTN	LCC	0.485587	0.625313	2.98751	-0.247255	-0.0215409	1.18106	0.442556	0.998104	0.228429
211026_s_at	MGLL	LCC	1.92592	1.10542	0.23641	-0.232859	-0.571601	-2.53242	0.848493	0.960016	0.75744
211080_s_at	NEK2	LCC	0.574019	0.801265	2.17374	0.161316	0.408719	1.29219	0.463074	0.750739	0.530083
212268_at	SERPINB1	LCC	2.20716	0.955235	0.232814	0.252485	-0.176328	-2.28958	0.911228	1.44664	0.538549
212531_at	LCN2	LCC	2.36827	1.05379	0.114487	1.50204	0.774612	-1.78077	1.32487	1.34695	1.66941
212607_at	AKT3	LCC	0.527327	0.534584	3.09257	-1.01264	-1.0322	0.60463	1.09643	1.04916	0.765717
212741_at	MAOA	LCC	1.43819	1.46748	0.259055	-0.618553	-0.44743	-3.45653	0.943772	1.70471	0.662467
213056_at	FRMD4B	LCC	1.69009	1.02635	0.404342	-0.0845853	-0.379259	-1.59757	0.654324	0.902142	0.50895
213245_at	ADCY1	LCC	0.470667	0.33412	4.36979	-0.107572	-0.47526	1.50017	0.688792	1.35621	0.210521
213479_at	NPTX2	LCC	0.120147	0.0985995	19.6614	-0.458934	-0.407396	3.00284	1.18098	2.63126	0.598996
213492_at	COL2A1	LCC	0.193649	0.242649	9.72473	-0.276092	-0.195789	2.08607	0.211701	2.0355	0.209264
213506_at	F2RL1	LCC	1.30446	1.90415	0.132508	0.873105	1.46616	-1.51936	1.19272	0.514026	0.805848
213712_at	ELOVL2	LCC	0.34701	0.414257	4.94796	-0.216759	-0.111568	1.8874	0.613113	1.22749	0.498409
214097_at	RPS21	LCC	0.5004	0.756019	2.54825	-0.0384962	0.33501	1.38104	0.6761	0.866893	0.65779
214162_at	LOC284244	LCC	0.585547	0.664938	2.45374	-0.249076	-0.19059	0.762701	0.224842	0.999149	0.178661
214933_at	CACNA1A	LCC	0.284979	0.475688	5.21446	-0.345332	0.0150703	1.53579	0.385352	1.73471	0.712326
215143_at	DPY19L2P2	LCC	0.282229	0.242621	7.49466	-0.166966	-0.51203	1.67882	0.335069	1.90884	0.105377
215767_at	ZNF804A	LCC	0.62346	0.606401	2.47444	-0.235977	-0.34573	0.682345	0.234739	1.04021	0.207552
217404_s_at	COL2A1	LCC	0.418742	0.48363	3.9406	-0.194914	-0.162378	1.25642	0.181309	1.4295	0.20224
217728_at	S100A6	LCC	1.90552	0.993595	0.323802	0.264378	-0.100595	-1.78379	0.665356	1.25914	0.327924
218186_at	RAB25	LCC	1.83918	0.985763	0.360237	1.00846	0.64813	-2.00512	0.537349	2.49552	0.218873
218397_at	FANCL	LCC	0.610557	0.611706	2.50562	0.362165	0.227895	1.51557	0.650648	0.939397	0.774475
218677_at	S100A14	LCC	1.99244	1.18705	0.158652	0.757375	0.259359	-2.24975	1.01531	1.48452	1.46927
218829_s_at	CHD7	LCC	0.636276	0.467752	2.85055	0.123858	-0.301628	1.44562	0.605794	0.645853	0.592601
218888_s_at	NETO2	LCC	0.612513	0.72138	2.22475	0.233898	0.449345	1.69667	1.01984	0.414959	0.760792
218959_at	HOXC10	LCC	0.254599	0.224353	8.35887	0.242264	0.203749	2.80261	1.29228	1.97906	1.0342
219014_at	PLAC8	LCC	1.13246	2.16756	0.14193	0.17671	0.489705	-2.65853	1.17372	1.53646	1.56039
219170_at	FSD1	LCC	0.679409	0.696876	2.07809	-0.0213934	-0.0500518	0.864479	0.392953	0.829556	0.339119
219476_at	C1orf116	LCC	4.29475	0.462419	0.194037	0.154386	-1.0156	-3.16329	1.40783	1.72815	0.618102
219537_x_at	DLL3	LCC	0.595949	0.476939	2.98501	0.125057	-0.168993	1.2579	0.465424	1.2391	0.264835
219740_at	VASH2	LCC	0.458544	0.470643	3.73291	0.0541681	-0.105234	1.68772	0.452759	1.00866	0.6137
220167_s_at	LOC729355 /// TP53TG3	LCC	0.446245	0.457226	3.87696	-0.211784	-0.254239	1.35009	0.467901	1.21609	0.239632
221591_s_at	FAM64A	LCC	0.658198	0.590795	2.39894	0.519444	0.401505	1.75069	0.617889	0.505055	0.375565
221959_at	FAM110B	LCC	0.53014	0.76395	2.41188	-0.535415	-0.230557	0.662056	0.323374	0.905557	0.326943
222549_at	CLDN1	LCC	0.698601	3.62477	0.109401	0.372392	1.51144	-1.95508	1.16411	0.95827	1.42236
222771_s_at	MYEF2	LCC	0.736139	0.355821	2.87628	0.0566018	-0.721135	1.36362	1.03411	0.91089	0.756593
222797_at	DPYSL5	LCC	0.401652	0.50994	3.93783	-0.205855	-0.0413449	1.45419	0.291073	1.07781	0.160902
223307_at	CDCA3	LCC	0.447926	0.867935	2.49771	0.726967	1.51164	2.48459	0.876787	0.521142	0.436609
223374_s_at	B3GALNT1	LCC	0.422303	0.514903	3.7704	-0.865376	-0.632048	1.01692	0.878833	1.14294	0.645692
223381_at	NUF2	LCC	0.551941	0.700184	2.48717	1.15082	1.42638	2.82999	1.02812	0.449331	0.952199
223523_at	TMEM108	LCC	0.420322	0.252535	5.40742	-0.934258	-1.37789	0.715878	0.996526	1.8009	0.298695
223540_at	PVRL4	LCC	1.38871	1.37143	0.344843	0.933411	1.08174	-0.514284	0.724267	0.561247	0.480956
223591_at	RNF135	LCC	1.52471	1.06656	0.469162	0.32872	0.124654	-0.93986	0.553513	0.757253	0.388143
223614_at	C8orf57	LCC	0.490432	0.531714	3.29092	-0.203318	-0.0795118	1.3109	0.757597	1.17246	0.45732
223627_at	MEX3B	LCC	0.43746	0.545957	3.53965	-0.109735	0.00400147	1.22769	0.152712	1.24161	0.278897
224414_s_at	CARD6	LCC	1.38466	1.22268	0.444965	-0.242358	-0.310778	-1.51474	0.545247	0.783077	0.636097
224521_s_at	CCDC77	LCC	0.568699	0.667525	2.50895	-0.0453242	0.0903173	1.311	0.511182	0.557343	0.344437
224650_at	MAL2	LCC	1.7444	1.16294	0.279527	0.683382	0.469111	-2.29711	0.741632	2.69689	0.603709
225482_at	KIF1A	LCC	0.346574	0.325242	5.62312	-0.185086	-0.402271	2.25	0.605179	0.578925	0.529892
225613_at	LOC100128443 /// MAST4	LCC	1.01688	1.96739	0.309654	-0.374515	0.101589	-1.8451	0.574786	0.654882	0.869372
225745_at	LRP6	LCC	0.687288	0.522264	2.49413	-0.2701	-0.683163	0.990438	0.818774	0.570439	0.819238
225834_at	FAM72A /// FAM72B /// GCUD2	LCC	0.457426	0.777414	2.67814	0.60032	0.984071	2.241	0.797946	0.884182	0.928811
226147_s_at	PIGR	LCC	2.02303	0.854065	0.383423	0.318727	-0.106426	-3.38685	1.26254	3.19408	0.832225
226269_at	GDAP1	LCC	0.417271	0.430694	4.22287	-0.288987	-0.220609	1.52524	0.949183	1.30603	0.41955
226285_at	CAPRIN1	LCC	0.521004	0.90499	2.13968	-0.272804	0.240285	0.930394	0.426648	0.779531	0.376948
226346_at	MEX3A	LCC	0.492004	0.40135	3.85034	0.342384	0.112868	1.86931	0.709208	1.18006	0.211113
226560_at	---	LCC	2.23874	0.911154	0.254256	0.817794	0.209407	-1.77127	0.733485	1.57798	0.674792
226610_at	PRR6	LCC	0.316407	0.661963	3.90759	-0.190525	0.474955	2.35964	1.05013	0.690461	1.18132
226612_at	FLJ25076	LCC	0.158188	0.261051	10.5957	-0.65614	-0.240386	1.69858	0.484849	2.04969	0.562642
226618_at	FLJ25076	LCC	0.50576	0.671863	2.75236	-0.35956	-0.148626	0.734202	0.194755	1.13918	0.207532
226809_at	FLJ30428	LCC	0.164855	0.158614	13.1353	0.12811	0.0966719	3.09473	1.16675	2.32895	0.734977
226933_s_at	ID4	LCC	0.49463	0.72167	2.66207	-0.831227	-0.248862	0.825757	0.921817	0.878801	0.45776
226960_at	CXCL17	LCC	3.14144	0.623874	0.240624	0.630098	-0.248473	-3.36915	1.61462	2.2864	0.815865
227134_at	SYTL1	LCC	1.22069	1.65162	0.301775	0.27927	0.748225	-1.42904	0.944755	1.23381	0.507189
227188_at	C21orf63	LCC	1.45376	1.48046	0.242993	-0.0940094	0.16965	-2.05345	1.03552	0.929959	0.526394
227230_s_at	KIAA1211	LCC	0.346174	0.237793	6.47089	-0.0274458	-0.518148	1.88991	0.826849	1.61061	0.431567
227512_at	MEX3A	LCC	0.604144	0.43507	3.10427	0.46104	0.0741829	1.82999	0.605383	0.843693	0.308471
227525_at	GLCCI1	LCC	0.855159	0.481038	2.13168	-0.43893	-0.926478	0.505407	0.783258	0.613007	0.322786
227545_at	---	LCC	0.568432	0.427094	3.30386	0.561769	0.371177	2.2112	1.12595	1.06081	0.632239
227593_at	FLJ37453	LCC	0.388036	0.703836	3.25585	-0.411521	0.0121935	1.28474	0.586067	1.13362	0.882482
227612_at	ELAVL3	LCC	0.0842832	0.110812	23.6156	-0.349941	-0.225485	2.49929	0.190254	2.91587	0.123702
227647_at	KCNE3	LCC	1.18769	1.62481	0.339763	0.221766	0.434239	-1.28291	0.584187	0.849693	0.80101
227746_at	ELAVL1	LCC	0.395134	0.733015	3.12003	-0.523054	-0.15986	1.16699	0.28556	0.82671	0.8257
227998_at	S100A16	LCC	1.35758	1.64026	0.217755	0.491831	0.915501	-1.5969	0.844202	0.845585	0.227384
228107_at	LOC100127983	LCC	0.393291	0.490106	4.09707	-0.593513	-0.469888	0.972345	0.218376	1.4263	0.177365
228241_at	AGR3	LCC	2.7248	0.859937	0.147943	0.149835	-1.05828	-4.30149	1.42878	2.33613	2.47825
228245_s_at	LOC100132881 /// LOC728715 /// OVOS /// OVOS2	LCC	0.32637	0.411467	5.18792	-0.34731	-0.30555	1.97167	1.15888	1.24994	1.34028
228291_s_at	C20orf19	LCC	0.560678	0.656476	2.5691	-0.377723	-0.37249	0.773329	0.31466	0.984256	0.600084
228547_at	NRXN1	LCC	0.245931	0.295529	7.52342	-0.407859	-0.368954	1.28436	0.131168	1.88431	0.149517
228708_at	RAB27B	LCC	3.35781	0.589245	0.226896	0.459325	-0.645996	-2.4024	1.01791	1.77803	0.842441
228882_at	TUB	LCC	0.315184	0.728086	3.65439	-0.805436	-0.12542	1.22252	0.45341	1.01015	0.790746
228906_at	TET1	LCC	0.39411	0.581396	3.67385	-0.00366142	0.320692	1.63623	0.73532	1.36437	0.794107
229057_at	SCN2A	LCC	0.333155	0.338421	5.67621	-0.136342	-0.19339	1.44919	0.48575	1.83727	0.139159
229349_at	LIN28B	LCC	0.155912	0.179523	12.9152	-0.277989	-0.309173	2.01466	0.211975	2.30353	0.119467
229442_at	C18orf54	LCC	0.395479	0.344933	4.94252	0.0140016	-0.20597	1.88618	0.61692	1.32109	0.254592
229610_at	CKAP2L	LCC	0.529058	0.731775	2.49486	0.465743	0.609306	1.83821	0.531048	0.686561	0.785631
229921_at	---	LCC	0.635134	0.478372	2.81888	0.0177703	-0.317283	1.14188	0.477613	1.03434	0.190538
230193_at	WDR66	LCC	0.955368	2.84479	0.0634892	1.04545	2.82605	-1.53347	2.14914	0.59832	0.854258
230407_at	---	LCC	0.610494	0.56275	2.64583	-0.246608	-0.423659	1.13671	0.552335	0.427738	0.605887
230664_at	H2BFM /// H2BFXP	LCC	0.375431	0.413767	4.67504	-0.279283	-0.302253	1.38318	0.358829	1.54807	0.336719
230861_at	DKFZP434L187	LCC	0.421296	0.527593	3.72091	-0.170068	-0.0447504	1.10125	0.0968944	1.45615	0.161941
231936_at	HOXC9	LCC	0.235582	0.211654	9.06311	0.155084	0.0396121	2.84987	1.00036	1.86827	0.681248
232038_at	C6orf170	LCC	0.528574	0.727504	2.50753	-0.149565	0.0213489	1.02622	0.400182	0.963983	0.666303
232282_at	WNK3	LCC	0.395526	0.225871	5.93295	0.171755	-0.326088	1.86969	0.989907	1.86372	0.27055
233300_at	---	LCC	0.592984	0.632149	2.51357	0.0485218	0.100772	1.36042	0.684934	0.688607	0.505472
233536_at	ASXL3	LCC	0.651928	0.609851	2.36919	-0.277707	-0.411216	0.649927	0.290346	1.05119	0.179807
234192_s_at	GKAP1	LCC	0.669513	0.373436	3.06486	-0.168065	-0.781003	1.10661	0.739481	0.937107	0.308789
235343_at	VASH2	LCC	0.355677	0.234319	6.37162	0.22727	-0.389081	1.96558	0.666679	1.68025	0.432466
235352_at	---	LCC	1.68995	1.04179	0.392616	0.0704056	-0.282719	-1.64204	0.559039	1.27765	0.622695
235759_at	---	LCC	0.279304	0.34397	6.37611	-0.922337	-0.819941	0.909732	0.353029	1.95444	0.223278
235762_at	TAS2R14	LCC	0.521216	0.540233	3.10209	-0.201252	-0.348068	1.04022	0.341582	1.01541	0.596026
236236_at	---	LCC	0.622967	0.297398	3.61936	0.217132	-0.434303	1.62274	0.985279	1.311	0.372896
236302_at	PPM1E	LCC	0.339839	0.0519522	9.51433	0.311724	-0.767763	2.68769	1.916	2.42236	0.251861
236635_at	ZNF667	LCC	0.44442	0.369211	4.36092	-0.237342	-0.484834	1.33086	0.61953	1.54327	0.304574
236641_at	KIF14	LCC	0.496585	0.620689	2.94941	0.648071	0.900605	2.49651	0.959534	0.463614	0.764709
237116_at	LOC646903	LCC	0.537511	0.534555	3.0442	-0.0586343	-0.145961	1.19606	0.30883	1.07732	0.153034
237248_at	PDE11A	LCC	0.346685	0.440877	4.77844	-0.0982946	0.0237329	1.51997	0.138085	1.63055	0.243161
237305_at	---	LCC	0.431277	0.47482	3.89488	-0.109969	-0.114792	1.35105	0.263401	1.37019	0.175188
238073_at	ELAVL4	LCC	0.365508	0.335046	5.32483	-0.100409	-0.361792	1.40952	0.162035	1.72189	0.131361
238763_at	RBM20	LCC	0.40925	0.512617	3.87089	-0.345875	-0.220133	1.10851	0.105374	1.40015	0.141389
238850_at	LOC645323	LCC	0.435355	0.532101	3.61033	-0.176438	-0.0794289	1.04588	0.14393	1.43228	0.219001
239466_at	LOC344595	LCC	0.413067	0.52351	3.79464	-0.393995	-0.273081	0.966568	0.477841	1.42646	0.520349
240084_at	CBX2	LCC	0.608448	0.76254	2.14638	0.0152361	0.171088	1.16187	0.524928	0.601061	0.584032
242301_at	CBLN2	LCC	0.322825	0.43971	5.03127	-0.202302	-0.0678415	1.53082	0.170747	1.64789	0.496083
242822_at	MGC39584	LCC	0.315494	0.354271	5.7659	-0.257391	-0.279893	1.67621	0.199934	1.54505	0.170196
243932_at	---	LCC	0.541335	0.614907	2.76634	-0.138633	-0.0962096	0.919621	0.111623	1.24225	0.118853
244660_at	ELAVL1	LCC	0.326774	0.425944	5.08208	-0.38143	-0.232408	1.28749	0.244419	1.42291	0.324694
244780_at	SGPP2	LCC	1.70526	1.25317	0.241235	1.1452	1.09289	-1.34975	1.02476	1.78725	0.750865
39248_at	AQP3	LCC	2.34489	0.987232	0.164998	0.235847	-0.390481	-3.22714	1.29241	1.9728	1.50131
40016_g_at	LOC100128443 /// MAST4	LCC	1.04681	1.83197	0.346754	-0.225391	0.283885	-1.60662	0.409195	0.691596	0.416131
1552291_at	PIGX	SCC	0.41509	2.8975	0.703742	0.0212892	1.41669	0.217605	0.50795	1.12928	1.28734
1552477_a_at	IRF6	SCC	0.350688	4.8823	0.337459	0.104645	2.23769	-0.351872	0.595624	1.08533	0.755221
1553605_a_at	ABCA13	SCC	0.163857	13.5661	0.0944437	-0.255028	2.17084	-0.856573	1.00741	0.190887	2.39885
1554018_at	GPNMB	SCC	0.458292	3.8624	0.354229	-0.350066	1.78848	-0.398876	1.66676	0.731218	0.872629
1554556_a_at	ATP11B	SCC	0.305603	4.40485	0.505095	-0.0195951	1.83679	0.346606	0.259025	0.435242	1.1795
1554667_s_at	METTL8	SCC	0.407127	2.62911	0.830043	0.0630042	1.5543	0.749201	0.512663	0.474389	0.957078
1555007_s_at	WDR66	SCC	0.411898	3.98304	0.401108	-0.281682	1.07996	-0.464958	0.542019	0.42702	1.58619
1556793_a_at	FAM83C	SCC	0.13273	12.032	0.203467	-0.495563	2.75285	-0.229561	0.086782	0.13993	1.18993
1559606_at	GBP6	SCC	0.0943639	19.1156	0.115375	-0.512435	3.4492	-0.56446	0.107971	0.0875539	0.96778
1559607_s_at	GBP6	SCC	0.0493598	38.233	0.0573252	-0.735657	4.18728	-0.836834	0.394193	0.151334	1.08503
1563111_a_at	PIGX	SCC	0.379787	3.53862	0.565373	-0.0416749	1.85357	0.132381	0.598785	0.873749	0.780891
1564064_a_at	ATP11B	SCC	0.326296	4.33719	0.478512	-0.103903	1.98569	0.229124	0.692295	0.565062	0.964568
1568932_at	---	SCC	0.324796	4.97667	0.367572	-0.35547	1.31513	-0.418651	0.115416	0.126024	1.29141
201249_at	SLC2A1	SCC	0.413924	3.30632	0.569	-0.24817	1.45422	-0.140931	0.343779	0.673178	0.676908
201250_s_at	SLC2A1	SCC	0.295378	4.43189	0.520164	0.386706	3.10479	0.301927	1.13045	1.86112	0.418032
202219_at	SLC6A8	SCC	0.245557	6.88281	0.281662	-0.307668	3.07673	0.235819	1.3948	0.944562	0.969461
202504_at	TRIM29	SCC	0.165398	13.1977	0.102016	-0.64701	3.81601	-0.846398	1.89913	1.36616	0.785816
202597_at	IRF6	SCC	0.475543	2.98653	0.56276	0.0375522	1.63671	-0.185821	0.396919	1.1453	0.382921
202804_at	ABCC1	SCC	0.4929	2.42009	0.756823	-0.0321649	1.41613	0.138071	0.559902	0.914077	0.453011
202912_at	ADM	SCC	0.363493	3.42414	0.629547	-0.905578	1.42599	-0.687148	1.11207	1.86468	0.545161
203074_at	ANXA8 /// ANXA8L1 /// ANXA8L2	SCC	0.255797	7.92348	0.179161	-1.60682	1.52366	-1.8239	1.30656	0.768951	1.12492
203797_at	VSNL1	SCC	0.133009	7.01318	0.511754	-1.11089	2.78869	0.100458	1.05932	1.72556	0.697644
204060_s_at	PRKX /// PRKY	SCC	0.487978	2.34582	0.881678	-0.0935252	0.648586	0.258324	0.655604	0.969299	0.999845
204061_at	PRKX	SCC	0.354489	2.39907	1.06741	-0.233187	1.36847	0.497323	0.634774	1.19685	1.02303
204136_at	COL7A1	SCC	0.32206	5.02717	0.364595	-0.36345	1.62097	-0.480296	0.492643	0.663494	1.08628
204203_at	CEBPG	SCC	0.408353	2.97784	0.687297	-0.113651	1.50053	0.20309	0.42605	0.773914	0.753797
204268_at	S100A2	SCC	0.18591	14.451	0.0328282	0.16167	4.92043	-1.46387	1.92015	1.42306	0.774326
204455_at	DST	SCC	0.0683809	30.6918	0.0558746	-0.451973	4.16778	-1.29102	1.07129	1.22941	1.49245
204469_at	PTPRZ1	SCC	0.0912954	26.0857	0.0429869	-0.530779	4.44261	-0.999986	1.48373	0.693095	1.06145
204614_at	SERPINB2	SCC	0.149204	10.0222	0.255628	-0.940587	1.73967	-0.530404	0.183785	0.27513	1.77578
204653_at	TFAP2A	SCC	0.331406	3.76952	1.9787	0.433711	2.16671	1.26626	1.39279	2.44321	0.869086
204734_at	KRT15	SCC	0.0942056	23.5137	0.0608534	-0.189408	4.62873	-0.981706	1.63097	1.44347	1.06228
204952_at	LYPD3	SCC	0.261532	7.35602	0.211888	0.0473833	2.48389	-0.318735	1.03183	0.867433	1.54399
204971_at	CSTA	SCC	0.182778	11.4488	0.127785	-0.760167	2.62074	-2.39502	0.979105	2.52684	0.83115
205014_at	FGFBP1	SCC	0.0908741	24.3683	0.05906	-0.856172	3.47962	-1.40875	1.05788	0.382463	1.30501
205064_at	SPRR1B	SCC	0.0588302	42.6079	0.0217536	-0.516263	4.64749	-1.0694	1.55333	0.197063	1.98813
205157_s_at	KRT17	SCC	0.0606759	25.5841	0.11015	-0.910768	4.03981	-0.739692	1.19141	1.51581	1.17007
205379_at	CBR3	SCC	0.432566	4.29414	0.306835	-0.0169801	1.91958	-0.671847	0.7789	0.901068	0.709714
205623_at	ALDH3A1	SCC	0.0551535	28.9094	0.0953962	-0.775055	4.12595	-0.793956	0.878591	1.37895	1.36238
205724_at	PKP1	SCC	0.373919	4.14183	0.431751	-0.099539	1.81566	-0.0942998	0.456516	0.390651	0.805848
205816_at	ITGB8	SCC	0.467568	3.40942	0.449098	0.013244	1.33505	-0.0107133	0.796907	0.532809	1.26026
206122_at	SOX15	SCC	0.51119	3.0097	0.497651	-0.13302	1.44324	-0.0924676	0.884309	0.593021	0.914945
206156_at	GJB5	SCC	0.312854	5.67108	0.291519	-0.147351	2.14416	-0.439872	0.48064	0.40994	0.788942
206164_at	CLCA2	SCC	0.0673727	26.8433	0.0852129	-0.938124	3.30369	-0.955772	0.152363	0.155135	1.52409
206165_s_at	CLCA2	SCC	0.0186814	92.8014	0.0282478	-1.3783	4.78751	-1.2289	0.147138	0.464631	1.58298
206166_s_at	CLCA2	SCC	0.0458881	37.9734	0.0657513	-0.965288	3.86819	-0.823161	0.117703	0.195208	1.72103
206307_s_at	FOXD1	SCC	0.636476	2.74252	0.808568	0.331592	1.66514	0.790649	1.56625	1.50631	1.13589
206912_at	FOXE1	SCC	0.0393919	38.6778	0.0767938	-0.5802	4.20073	-0.346784	0.432935	1.03394	1.84852
207469_s_at	PIR	SCC	0.306991	2.78934	0.992121	-0.526753	1.58686	-0.33535	1.01578	2.08958	0.841108
207602_at	TMPRSS11D	SCC	0.0926162	19.6382	0.111158	-0.264482	3.48346	-0.291817	0.395951	0.16056	1.60588
207675_x_at	ARTN	SCC	0.255608	4.99047	0.499304	-0.129298	2.16781	0.0776081	0.450084	1.0966	1.16809
207935_s_at	KRT13	SCC	0.0122843	152.155	0.0154946	-1.1152	5.16703	-1.1398	0.306075	0.164161	2.02504
208539_x_at	SPRR2B	SCC	0.0602595	29.754	0.0787425	-0.530293	3.58675	-0.557382	0.270249	0.47376	1.88673
208836_at	ATP1B3	SCC	0.402912	3.39654	0.562537	-0.62491	1.27694	-0.406979	0.67287	0.632957	0.489835
209125_at	KRT6A	SCC	0.0423872	64.3156	0.00779419	-0.963881	6.82945	-1.49319	2.12875	0.784375	0.681638
209126_x_at	KRT6B	SCC	0.0886806	25.3099	0.0547855	-0.50478	4.2326	-1.07114	1.00095	0.284603	0.614103
209203_s_at	BICD2	SCC	0.332431	3.86921	0.570977	-0.580519	1.32667	-0.172592	0.299473	0.53069	0.92055
209260_at	SFN	SCC	0.428264	4.97134	0.203999	0.298862	2.39262	-1.26314	0.852872	1.74772	0.669449
209351_at	KRT14	SCC	0.00814485	220.32	0.011498	-1.07429	5.24473	-0.906403	0.503792	0.378505	2.50324
209380_s_at	ABCC5	SCC	0.244287	6.74033	0.297588	-0.233634	2.55919	-0.0454304	0.795327	0.219883	0.718161
209652_s_at	PGF	SCC	0.507643	3.01	0.503078	-0.138441	1.26419	-0.255342	0.476988	0.326186	0.820242
209719_x_at	SERPINB3	SCC	0.148755	10.9663	0.212614	-0.874369	2.82592	-0.601857	1.44637	1.41905	1.74386
209800_at	KRT16	SCC	0.0597034	31.3464	0.0698302	-0.51465	3.49649	-0.696569	0.655281	0.790276	1.95143
210020_x_at	CALML3	SCC	0.0808122	20.7286	0.120492	-0.492293	4.37373	-0.190786	1.23281	1.35444	1.22029
210180_s_at	SFRS10	SCC	0.416237	2.72676	0.769015	-0.564411	1.13933	0.0405425	0.704733	0.612038	0.69971
210237_at	ARTN	SCC	0.335768	3.4333	0.683726	0.00316292	1.88653	0.451848	0.613251	0.960298	0.993066
210505_at	ADH7	SCC	0.0716708	25.2834	0.0896107	-0.719456	3.49768	-0.752999	0.145932	0.168257	1.26665
210854_x_at	SLC6A8	SCC	0.185837	6.2605	0.470389	-0.190176	2.93944	0.782585	0.918898	0.966596	0.924826
211002_s_at	TRIM29	SCC	0.364822	5.32139	0.250853	-0.169074	2.13344	-0.538622	0.980531	0.436621	0.940009
211194_s_at	TP63	SCC	0.132051	13.3324	0.162173	-0.481127	2.74342	-0.57252	0.15503	0.452893	1.31369
211361_s_at	SERPINB13	SCC	0.0496013	35.5946	0.0684467	-0.676943	3.25599	-0.582009	0.0937612	0.130694	2.30245
212236_x_at	KRT17	SCC	0.0836529	18.3322	0.150387	-0.713925	3.87881	-0.545418	1.21587	1.50719	0.972139
212702_s_at	BICD2	SCC	0.34662	3.76925	0.567989	-0.593002	1.30674	-0.138598	0.430896	0.158726	0.901594
212810_s_at	SLC1A4	SCC	0.450454	2.57576	0.766072	-0.0331761	1.5869	0.32538	0.8172	1.27701	0.65165
213110_s_at	COL4A5	SCC	0.235173	4.35519	0.668922	-1.37457	1.11863	-1.02737	0.718147	1.75911	1.05781
213139_at	SNAI2	SCC	0.385478	3.61203	0.535078	-0.906306	1.37647	-0.684118	1.27278	1.32915	0.618971
213154_s_at	BICD2	SCC	0.353251	3.73555	0.56369	-0.620496	1.19704	-0.210143	0.413976	0.211728	0.91964
213680_at	KRT6B	SCC	0.0116292	124.003	0.0264037	-1.2077	5.99393	-0.822328	0.85374	1.36456	1.15131
213707_s_at	DLX5	SCC	0.213697	3.38164	1.00658	-0.455499	1.67452	0.602719	0.202459	1.34108	1.26904
213796_at	SPRR1A	SCC	0.0085647	232.639	0.00905142	-0.90938	5.46307	-1.11639	0.538966	0.167001	2.52506
213843_x_at	SLC6A8	SCC	0.174483	6.90845	0.424383	-0.31271	3.06267	0.67025	1.03032	1.01589	0.869949
213992_at	COL4A6	SCC	0.200483	8.33293	0.251885	-0.911859	1.41252	-0.903671	0.233442	0.355878	1.67607
214549_x_at	SPRR1A	SCC	0.112662	17.5997	0.10335	-0.27162	2.96735	-0.564826	0.664058	0.230383	1.84341
214580_x_at	KRT6A /// KRT6B /// KRT6C	SCC	0.0675917	35.2087	0.0330712	-0.797432	4.95398	-1.17451	1.39557	0.331238	0.311888
215812_s_at	LOC653562 /// SLC6A10P /// SLC6A8	SCC	0.228634	5.75646	0.440867	-0.205344	2.61978	0.437758	0.869136	0.952654	0.910278
216918_s_at	DST	SCC	0.232095	7.85154	0.226383	-0.348878	2.11962	-0.638357	0.355087	0.31932	1.33159
217272_s_at	SERPINB13	SCC	0.0190006	91.2907	0.02868	-1.00489	4.73586	-0.795766	0.136429	0.187517	1.83203
217312_s_at	COL7A1	SCC	0.46132	3.34984	0.475365	-0.273152	1.28114	-0.382135	0.45906	0.396283	0.785519
217528_at	CLCA2	SCC	0.0205844	86.6284	0.0289655	-1.36258	4.46892	-1.27072	0.122051	0.298728	2.05045
217744_s_at	PERP	SCC	0.407662	4.61291	0.289154	0.435627	2.46971	-0.943057	0.472879	2.24386	0.332679
218847_at	IGF2BP2	SCC	0.573841	3.21318	0.348151	-0.0406258	1.44589	-0.999896	0.780613	1.23835	0.7101
218990_s_at	SPRR3	SCC	0.0270089	88.819	0.0134814	-0.353664	5.02071	-1.00605	1.32479	0.154737	2.66939
219412_at	RAB38	SCC	0.641191	3.45601	0.592288	0.189519	1.06757	-0.584063	1.29558	1.55905	0.847788
219522_at	FJX1	SCC	0.535926	2.68068	1.06772	-0.407194	0.948535	0.0819211	0.630423	0.957269	0.757949
219936_s_at	GPR87	SCC	0.812964	3.31486	0.067803	0.409933	2.92741	-1.34868	2.16174	0.375632	0.77468
219995_s_at	ZNF750	SCC	0.313004	7.68834	0.103115	0.0417154	2.53061	-0.981282	1.495	0.449712	1.60128
220230_s_at	CYB5R2	SCC	0.234267	6.19931	0.374306	-0.571069	2.13059	-0.413389	0.751784	1.0414	1.01679
220658_s_at	ARNTL2	SCC	0.463629	3.29994	0.485664	0.411621	2.83111	0.528779	1.73152	1.52819	0.68847
221203_s_at	YEATS2	SCC	0.405534	3.00313	0.683717	-0.197183	1.37526	0.352879	0.792555	0.544789	1.13871
221291_at	ULBP2	SCC	0.655249	2.23097	0.58418	-0.162658	0.916809	-0.406563	0.370662	0.427622	0.383843
221795_at	NTRK2	SCC	0.0258773	59.3763	0.0506171	-1.89016	3.94313	-1.36168	0.533844	0.730849	1.18128
221796_at	NTRK2	SCC	0.0327861	53.3539	0.0474788	-1.76194	3.5944	-1.62355	0.553161	0.615213	1.38477
221854_at	PKP1	SCC	0.0623038	21.3432	0.152264	-0.701109	4.79832	-0.00526292	1.34268	1.78836	0.656399
222392_x_at	PERP	SCC	0.574141	2.95885	0.421412	0.299606	1.77048	-0.821103	0.621497	1.96449	0.38066
222457_s_at	LIMA1	SCC	0.586487	2.58114	0.534712	-0.180645	0.931592	-0.409144	0.503552	0.50966	0.990651
222634_s_at	TBL1XR1	SCC	0.467487	2.73973	0.666059	0.0786983	1.76862	0.499879	0.870526	0.504949	0.604235
222892_s_at	TMEM40	SCC	0.983628	2.87018	0.326357	0.00749064	1.06717	-0.487122	1.32294	0.534522	0.545686
223278_at	GJB2	SCC	0.118436	13.344	0.189675	0.234696	3.84116	-0.103509	1.17406	2.09953	1.5997
223586_at	ARNTL2	SCC	0.696481	2.6227	0.654956	0.402084	1.49791	0.213528	1.34033	1.4002	0.64505
223704_s_at	DMRT2	SCC	0.255592	6.73024	0.277531	-0.173694	2.30821	-0.240589	0.756756	0.614792	1.27294
223832_s_at	CAPNS2	SCC	0.20336	9.53996	0.174495	-0.340566	2.26679	-0.741381	0.486551	0.12918	1.2731
224204_x_at	ARNTL2	SCC	0.526891	2.67979	0.588197	0.433999	2.3536	0.537203	1.39488	1.34299	0.609704
224458_at	C9orf125	SCC	0.329077	4.26113	0.488783	-0.829851	1.44406	-0.638782	0.9257	0.983298	0.808104
224950_at	PTGFRN	SCC	0.562397	2.72437	0.516742	0.287124	1.56867	-0.0599011	0.310044	0.772037	0.604976
225464_at	FRMD6	SCC	0.338055	4.48875	0.427217	-0.713764	1.61702	-0.623274	0.762918	0.738662	0.344402
225481_at	FRMD6	SCC	0.376375	4.15351	0.425058	-0.661667	1.50428	-0.611529	0.993718	0.726127	0.617609
226189_at	ITGB8	SCC	0.588032	2.76181	0.426223	0.127088	1.12196	-0.66019	1.42539	2.01296	1.299
226363_at	ABCC5	SCC	0.287834	5.5275	0.354737	0.0572945	2.4594	0.132491	0.80412	0.727616	0.947516
226464_at	C3orf58	SCC	0.407551	3.29286	0.584666	-0.840438	1.04061	-0.462247	0.83944	0.430042	0.615694
226499_at	NRARP	SCC	0.353112	3.52138	0.621962	-0.500095	1.38582	0.0653972	0.699986	0.626011	1.05225
226755_at	LOC642587	SCC	0.398778	3.61292	0.51084	-0.457386	1.34089	-0.338857	0.336389	0.344676	0.695891
226817_at	DSC2	SCC	0.561145	2.84608	0.708748	-0.0250136	0.930996	-0.351232	0.552749	1.41233	1.1175
226885_at	---	SCC	0.430402	2.90196	0.672724	-0.602769	0.930452	-0.221341	0.786688	0.763149	1.05286
226907_at	PPP1R14C	SCC	0.491686	3.76668	0.326149	-0.82764	1.03014	-1.40219	1.18628	1.17457	1.03906
227174_at	WDR72	SCC	0.719352	2.36651	0.286958	0.309662	2.86657	0.714654	3.43935	1.43177	1.15616
227249_at	NDE1	SCC	0.587406	2.18667	1.00137	0.146641	1.23506	0.675221	0.794827	0.708058	0.795345
227875_at	KLHL13	SCC	0.391249	5.09278	0.241174	-0.501992	2.68521	-0.39669	1.66091	1.19493	1.08743
228286_at	GEN1	SCC	0.512161	2.26663	1.20961	0.0731083	0.899765	0.713016	0.541465	0.940665	1.21516
228575_at	IL20RB	SCC	0.315573	6.22694	0.223701	-0.307765	1.99102	-0.455048	1.06531	0.241259	1.61538
229290_at	DAPL1	SCC	0.020467	78.7878	0.0364266	-1.17566	4.62643	-0.811038	0.48205	0.723155	2.0249
229296_at	LOC100128501	SCC	0.193957	2.22139	4.6173	-0.366912	0.809494	0.773618	0.273006	2.34574	0.687663
229761_at	LOC440173	SCC	0.432815	3.12181	0.592354	-0.306761	1.33033	-0.0970985	0.503272	0.557632	0.768051
229764_at	TPRG1	SCC	0.149772	14.9718	0.0850416	-0.894001	2.10609	-1.77966	0.901048	0.469112	1.7967
229900_at	CD109	SCC	0.579259	2.82324	0.45801	0.0166595	1.32724	-0.276064	0.813012	0.647058	0.993122
230229_at	DLG1	SCC	0.482737	2.52398	1.13853	-0.143807	1.21756	0.548039	0.979682	1.14062	0.611838
230464_at	S1PR5	SCC	0.274988	4.75527	0.50013	-0.662104	1.75679	-0.298212	0.277242	0.708427	0.487908
230769_at	DENND2C	SCC	0.301782	5.29567	0.361266	-0.769584	1.53048	-0.776619	0.213885	0.272999	0.628326
231183_s_at	JAG1	SCC	0.173608	3.48509	1.09242	-1.42947	1.42603	-0.0460899	0.806367	1.68527	0.950745
231331_at	---	SCC	0.0376484	40.8039	0.0723529	-0.682325	4.44944	-0.309119	0.582982	0.931663	1.53475
231771_at	GJB6	SCC	0.0198048	102.57	0.019378	-0.925211	5.11939	-1.20441	0.653202	0.293987	1.53019
231867_at	ODZ2	SCC	0.0759206	12.0109	0.331341	-0.897907	2.67062	-0.0656771	0.152109	1.42098	2.04672
231928_at	HES2	SCC	0.543632	2.05623	1.18516	-0.309134	0.589923	0.196847	0.551383	0.942578	0.415711
232082_x_at	SPRR3	SCC	0.0162307	119.713	0.0182628	-0.770298	5.06716	-0.953255	0.440492	0.370691	2.23723
232116_at	GRHL3	SCC	0.317041	5.04362	0.371056	-0.122888	2.04965	-0.161022	0.425329	0.491837	0.865817
232202_at	---	SCC	0.12987	11.8222	0.217166	-0.345123	3.73101	-0.0966083	1.23606	1.59581	1.03451
232406_at	---	SCC	0.328277	3.37482	0.718049	-0.594261	1.17294	-0.224785	0.458392	1.1795	1.02857
233479_at	---	SCC	0.30208	3.49345	0.739392	-0.350319	1.48676	0.37195	0.318369	0.784835	1.15789
233869_x_at	---	SCC	0.447754	2.82703	1.2499	-0.115988	1.02925	0.406601	0.952093	1.42473	1.10709
235373_at	---	SCC	0.758276	2.25901	0.648784	0.161754	0.869228	-0.108371	0.615642	0.703755	0.581918
235852_at	STON2	SCC	0.45243	2.67621	0.719338	-0.285301	1.16679	0.0923271	0.277396	0.343376	0.714314
236009_at	---	SCC	0.399966	4.70886	0.285378	-0.166385	1.78373	-0.574292	0.985713	0.612569	1.22417
236937_at	VPS8	SCC	0.508065	2.34752	0.763777	-0.292031	0.803794	0.0487296	0.324384	0.297069	1.03654
238542_at	ULBP2	SCC	0.188014	8.94543	0.236911	-0.57579	2.65565	-0.522764	0.765627	0.766787	0.72297
238827_at	---	SCC	0.476766	3.75342	0.350723	-0.422376	1.13134	-0.899925	0.524288	0.203249	0.872794
238967_at	---	SCC	0.765968	2.97113	0.193901	0.00683683	1.32373	-1.34207	1.38519	0.762406	1.19312
239370_at	---	SCC	0.085424	24.4095	0.0695633	-0.221732	3.662	-0.654185	0.929065	0.661998	2.24199
239430_at	IGFL1	SCC	0.685524	2.08854	0.680123	-0.136868	0.597529	-0.231332	0.187771	0.161636	0.553094
240353_s_at	C12orf54	SCC	0.32117	5.10142	0.354873	-0.258582	1.31559	-0.341402	0.23116	0.133843	1.50102
240991_at	---	SCC	0.515599	2.68562	0.604328	-0.515063	1.37573	-0.29556	1.0839	1.24047	0.648991
241418_at	LOC344887	SCC	0.047396	42.3916	0.0460252	-0.598123	4.23473	-0.703795	1.12569	0.884701	2.25026
242873_at	---	SCC	0.230489	4.13721	1.41715	0.100018	1.30224	0.51329	0.746178	2.14648	1.59687
242940_x_at	DLX6	SCC	0.311267	3.39919	0.813899	-0.378979	1.10463	0.32883	0.219631	0.857393	1.4364
243018_at	---	SCC	0.379832	3.03873	0.722438	-0.217093	1.81247	0.306884	0.887198	1.09525	0.654379
243252_at	---	SCC	0.499734	3.1704	0.466059	-0.017386	1.27944	-0.341126	0.657862	0.773224	1.26283
244107_at	---	SCC	0.145459	11.0381	0.216276	-0.522657	2.35774	-0.299361	0.132283	0.215311	1.53075
244665_at	---	SCC	0.383438	2.02084	0.901148	-0.341142	0.572469	0.292388	0.412203	0.891681	1.13919
57703_at	SENP5	SCC	0.433195	2.53607	0.818336	-0.158434	1.40042	0.369976	0.519014	0.690529	0.63399
