# Supplementary material for: Gene Expression-Based Classification of Non-Small Cell Lung Carcinomas and Survival Prediction
Source: PLoS One. 2010 Apr 22;5(4):e10312. doi: 10.1371/journal.pone.0010312 (PMC2858668; doi:10.1371/journal.pone.0010312)
Supplement: Table S5 — NSCLC Histology Signature (short) ADC∶OT ratio Ratio of average expression in ADC samples/the other NSCLC samples (SCC and LCC) SCC∶OT ratio Ratio of average expression in SCC samples/the other NSCLC samples (ADC and LCC) LCC∶OT ratio Ratio of average expression in LCC samples/the other NSCLC samples (ADC and SCC) ADC mean 2log transformation of mean expression value in ADC samples (average of all Erasmus MC samples = 0). SCC mean 2log transformation of mean expression value in SCC samples (average of all Erasmus MC samples = 0). LCC mean 2log transformation of mean expression value in LCC samples (average of all Erasmus MC samples = 0). ADC SD Standard deviation of mean expression value in ADC samples SCC SD Standard deviation of mean expression value in SCC samples LCC SD Standard deviation of mean expression value in LCC samples. (0.03 MB XLS) [file pone.0010312.s006.xls]

## Sheet: Sheet1
Probe set	Gene Symbol	Signature	ADC:OT Ratio	SCC:OT Ratio	LCC:OT Ratio	ADC Mean	SCC Mean	LCC Mean	ADC SD	LCC SD	SCC SD
203953_s_at	CLDN3	ADC	7.42	0.11	0.33	1.96	-1.56	-0.7	1.05	1.57	0.44
204934_s_at	HPN	ADC	3.95	0.37	0.35	0.97	-0.81	-0.98	0.79	0.57	0.28
205640_at	ALDH3B1	ADC	4.06	0.38	0.32	0.25	-1.45	-1.87	0.86	0.69	0.3
223233_s_at	CGN	ADC	4.92	0.28	0.31	0.88	-1.39	-1.54	0.55	1.01	0.34
242271_at	SLC26A9	ADC	3.66	0.38	0.38	-0.01	-1.81	-1.82	0.66	0.39	0.5
200660_at	S100A11	LCC	1.22	1.65	0.3	0.43	0.75	-1.22	0.48	0.73	0.45
202286_s_at	TACSTD2	LCC	1.51	1.65	0.13	0.99	1.23	-2.73	0.76	1.85	0.52
203849_s_at	KIF1A	LCC	0.24	0.25	8.32	-0.13	-0.23	2.77	0.47	0.85	0.45
207625_s_at	CBFA2T2	LCC	0.58	0.57	2.71	-0.12	-0.21	1.29	0.42	0.34	0.36
225482_at	KIF1A	LCC	0.35	0.33	5.62	-0.19	-0.4	2.25	0.61	0.58	0.53
227998_at	S100A16	LCC	1.36	1.64	0.22	0.49	0.92	-1.6	0.84	0.85	0.23
40016_g_at	LOC100128443 /// MAST4	LCC	1.05	1.83	0.35	-0.23	0.28	-1.61	0.41	0.69	0.42
1556793_a_at	FAM83C	SCC	0.13	12.03	0.2	-0.5	2.75	-0.23	0.09	0.14	1.19
1559606_at	GBP6	SCC	0.09	19.12	0.12	-0.51	3.45	-0.56	0.11	0.09	0.97
1559607_s_at	GBP6	SCC	0.05	38.23	0.06	-0.74	4.19	-0.84	0.39	0.15	1.09
201249_at	SLC2A1	SCC	0.41	3.31	0.57	-0.25	1.45	-0.14	0.34	0.67	0.68
202504_at	TRIM29	SCC	0.17	13.2	0.1	-0.65	3.82	-0.85	1.9	1.37	0.79
203797_at	VSNL1	SCC	0.13	7.01	0.51	-1.11	2.79	0.1	1.06	1.73	0.7
204268_at	S100A2	SCC	0.19	14.45	0.03	0.16	4.92	-1.46	1.92	1.42	0.77
204455_at	DST	SCC	0.07	30.69	0.06	-0.45	4.17	-1.29	1.07	1.23	1.49
204469_at	PTPRZ1	SCC	0.09	26.09	0.04	-0.53	4.44	-1	1.48	0.69	1.06
204734_at	KRT15	SCC	0.09	23.51	0.06	-0.19	4.63	-0.98	1.63	1.44	1.06
205014_at	FGFBP1	SCC	0.09	24.37	0.06	-0.86	3.48	-1.41	1.06	0.38	1.31
205064_at	SPRR1B	SCC	0.06	42.61	0.02	-0.52	4.65	-1.07	1.55	0.2	1.99
205157_s_at	KRT17	SCC	0.06	25.58	0.11	-0.91	4.04	-0.74	1.19	1.52	1.17
205623_at	ALDH3A1	SCC	0.06	28.91	0.1	-0.78	4.13	-0.79	0.88	1.38	1.36
205724_at	PKP1	SCC	0.37	4.14	0.43	-0.1	1.82	-0.09	0.46	0.39	0.81
206156_at	GJB5	SCC	0.31	5.67	0.29	-0.15	2.14	-0.44	0.48	0.41	0.79
206164_at	CLCA2	SCC	0.07	26.84	0.09	-0.94	3.3	-0.96	0.15	0.16	1.52
206165_s_at	CLCA2	SCC	0.02	92.8	0.03	-1.38	4.79	-1.23	0.15	0.46	1.58
206166_s_at	CLCA2	SCC	0.05	37.97	0.07	-0.97	3.87	-0.82	0.12	0.2	1.72
206912_at	FOXE1	SCC	0.04	38.68	0.08	-0.58	4.2	-0.35	0.43	1.03	1.85
207602_at	TMPRSS11D	SCC	0.09	19.64	0.11	-0.26	3.48	-0.29	0.4	0.16	1.61
207935_s_at	KRT13	SCC	0.01	152.16	0.02	-1.12	5.17	-1.14	0.31	0.16	2.03
208539_x_at	SPRR2B	SCC	0.06	29.75	0.08	-0.53	3.59	-0.56	0.27	0.47	1.89
208836_at	ATP1B3	SCC	0.4	3.4	0.56	-0.62	1.28	-0.41	0.67	0.63	0.49
209125_at	KRT6A	SCC	0.04	64.32	0.01	-0.96	6.83	-1.49	2.13	0.78	0.68
209126_x_at	KRT6B	SCC	0.09	25.31	0.05	-0.5	4.23	-1.07	1	0.28	0.61
209351_at	KRT14	SCC	0.01	220.32	0.01	-1.07	5.24	-0.91	0.5	0.38	2.5
209380_s_at	ABCC5	SCC	0.24	6.74	0.3	-0.23	2.56	-0.05	0.8	0.22	0.72
209800_at	KRT16	SCC	0.06	31.35	0.07	-0.51	3.5	-0.7	0.66	0.79	1.95
210020_x_at	CALML3	SCC	0.08	20.73	0.12	-0.49	4.37	-0.19	1.23	1.35	1.22
210505_at	ADH7	SCC	0.07	25.28	0.09	-0.72	3.5	-0.75	0.15	0.17	1.27
210854_x_at	SLC6A8	SCC	0.19	6.26	0.47	-0.19	2.94	0.78	0.92	0.97	0.92
211194_s_at	TP63	SCC	0.13	13.33	0.16	-0.48	2.74	-0.57	0.16	0.45	1.31
211361_s_at	SERPINB13	SCC	0.05	35.59	0.07	-0.68	3.26	-0.58	0.09	0.13	2.3
212236_x_at	KRT17	SCC	0.08	18.33	0.15	-0.71	3.88	-0.55	1.22	1.51	0.97
212702_s_at	BICD2	SCC	0.35	3.77	0.57	-0.59	1.31	-0.14	0.43	0.16	0.9
213680_at	KRT6B	SCC	0.01	124	0.03	-1.21	5.99	-0.82	0.85	1.36	1.15
213796_at	SPRR1A	SCC	0.01	232.64	0.01	-0.91	5.46	-1.12	0.54	0.17	2.53
213843_x_at	SLC6A8	SCC	0.17	6.91	0.42	-0.31	3.06	0.67	1.03	1.02	0.87
214549_x_at	SPRR1A	SCC	0.11	17.6	0.1	-0.27	2.97	-0.56	0.66	0.23	1.84
214580_x_at	KRT6A /// KRT6B /// KRT6C	SCC	0.07	35.21	0.03	-0.8	4.95	-1.17	1.4	0.33	0.31
216918_s_at	DST	SCC	0.23	7.85	0.23	-0.35	2.12	-0.64	0.36	0.32	1.33
217272_s_at	SERPINB13	SCC	0.02	91.29	0.03	-1	4.74	-0.8	0.14	0.19	1.83
217528_at	CLCA2	SCC	0.02	86.63	0.03	-1.36	4.47	-1.27	0.12	0.3	2.05
218990_s_at	SPRR3	SCC	0.03	88.82	0.01	-0.35	5.02	-1.01	1.32	0.15	2.67
221291_at	ULBP2	SCC	0.66	2.23	0.58	-0.16	0.92	-0.41	0.37	0.43	0.38
221795_at	NTRK2	SCC	0.03	59.38	0.05	-1.89	3.94	-1.36	0.53	0.73	1.18
221796_at	NTRK2	SCC	0.03	53.35	0.05	-1.76	3.59	-1.62	0.55	0.62	1.38
221854_at	PKP1	SCC	0.06	21.34	0.15	-0.7	4.8	-0.01	1.34	1.79	0.66
223832_s_at	CAPNS2	SCC	0.2	9.54	0.17	-0.34	2.27	-0.74	0.49	0.13	1.27
225464_at	FRMD6	SCC	0.34	4.49	0.43	-0.71	1.62	-0.62	0.76	0.74	0.34
226755_at	LOC642587	SCC	0.4	3.61	0.51	-0.46	1.34	-0.34	0.34	0.34	0.7
229290_at	DAPL1	SCC	0.02	78.79	0.04	-1.18	4.63	-0.81	0.48	0.72	2.02
230464_at	S1PR5	SCC	0.27	4.76	0.5	-0.66	1.76	-0.3	0.28	0.71	0.49
230769_at	DENND2C	SCC	0.3	5.3	0.36	-0.77	1.53	-0.78	0.21	0.27	0.63
231331_at	---	SCC	0.04	40.8	0.07	-0.68	4.45	-0.31	0.58	0.93	1.53
231771_at	GJB6	SCC	0.02	102.57	0.02	-0.93	5.12	-1.2	0.65	0.29	1.53
232082_x_at	SPRR3	SCC	0.02	119.71	0.02	-0.77	5.07	-0.95	0.44	0.37	2.24
232116_at	GRHL3	SCC	0.32	5.04	0.37	-0.12	2.05	-0.16	0.43	0.49	0.87
232202_at	---	SCC	0.13	11.82	0.22	-0.35	3.73	-0.1	1.24	1.6	1.03
238542_at	ULBP2	SCC	0.19	8.95	0.24	-0.58	2.66	-0.52	0.77	0.77	0.72
241418_at	LOC344887	SCC	0.05	42.39	0.05	-0.6	4.23	-0.7	1.13	0.88	2.25
244107_at	---	SCC	0.15	11.04	0.22	-0.52	2.36	-0.3	0.13	0.22	1.53
