# Supplementary material for: Gene Expression-Based Classification of Non-Small Cell Lung Carcinomas and Survival Prediction
Source: PLoS One. 2010 Apr 22;5(4):e10312. doi: 10.1371/journal.pone.0010312 (PMC2858668; doi:10.1371/journal.pone.0010312)
Supplement: Table S6 — NSCLC Patient Survival Signature. (0.02 MB XLS) [file pone.0010312.s007.xls]

## Sheet: Sheet1
Probe set	Gene symbol	correlation p value	Cytoband
1553300_a_at	DGKH	0.0009322	13q14.11
1557638_at	--	1.08e-05
201123_s_at	EIF5A	0.0009121	17p13-p12
203634_s_at	CPT1A	0.0004619	11q13.1-q13.2
206262_at	ADH1C	0.0001821	4q21-q23
206581_at	BNC1	0.0007771	15q25.2
206985_at	HSD17B3	7.74e-05	9q22
208459_s_at	XPO7	0.0005945	8p21
210839_s_at	ENPP2	0.0009995	8q24.1
227115_at	--	0.0003025
231487_at	COX8C	0.0007767	14q32.13
231916_at	EXOSC6	0.0005624	16q22.1
232120_at	EGFR	0.0007851	7p12
233044_at	EGFR	6.4e-06	7p12
233488_at	RNASE7	0.0001726	14q11.2
236646_at	C12orf59	0.0003665	12p13.2
237510_at	MYNN	7.12e-05	3q26.2
