# Supplementary material for: Gene Expression-Based Classification of Non-Small Cell Lung Carcinomas and Survival Prediction
Source: PLoS One. 2010 Apr 22;5(4):e10312. doi: 10.1371/journal.pone.0010312 (PMC2858668; doi:10.1371/journal.pone.0010312)
Supplement: Table S7 — Association between the prognostic predictor and clinical parameters. (0.02 MB XLS) [file pone.0010312.s008.xls]

## Sheet: Sheet1
		Predicted_LOW		Predicted_HIGH		p-value
		(n = 50)		(n = 32)
Age	Mean	60.4894		65.9619		0.0228229
	SD	10.5611		10.1777
Tumor cell %	Mean	63.2163		68.2952		0.242096
	SD	20.9958		15.4423
Stage_I		34		17		0.197
		0.68		0.53125
Stage_II		11		9		0.366
		0.22		0.28125
Stage_III+IV		4		6		0.789
		0.08		0.1875
Smoking years	Mean	33.7533		39.8758		0.0142638
	SD	10.9772		10.5
Gender
Female		19		4		0.012
		0.38		0.125
Male		31		28
		0.62		0.875
Forced Expiratory Volume 1	Mean	88.0875		78.104		0.00861888
	SD	17.4856		14.4452
Tumor size	Mean	37.0654		38.5646		0.622281
	SD	13.7866		12.7397
Histology
ADC		16		8		0.991
		0.32		0.25
SCC		5		11		0.942
		0.1		0.34375
LCC		17		7		0.967
		0.34		0.21875
OTHER		12		6		0.975
		0.24		0.1875
