# Supplementary material for: Gene Expression-Based Classification of Non-Small Cell Lung Carcinomas and Survival Prediction
Source: PLoS One. 2010 Apr 22;5(4):e10312. doi: 10.1371/journal.pone.0010312 (PMC2858668; doi:10.1371/journal.pone.0010312)
Supplement: Table S8 — Relation between variables and the relative hazard ratio. (0.02 MB XLS) [file pone.0010312.s009.xls]

## Sheet: Sheet1
	Wald test	p-value
Age	1.67652	0.195388
Tumor cell %	0.950246	0.329657
Stage	3.79673	0.0513527
Gender	0.00013918	0.990587
Smoking years	0.0788141	0.778911
Forced Expiratory Volume 1	0.539597	0.4626
Tumor size	0.0165305	0.897697
Histology	2.42635	0.119311
Prognostic predictor	21.6819	3.2181e-06
