# Supplementary material for: Gene Expression-Based Classification of Non-Small Cell Lung Carcinomas and Survival Prediction
Source: PLoS One. 2010 Apr 22;5(4):e10312. doi: 10.1371/journal.pone.0010312 (PMC2858668; doi:10.1371/journal.pone.0010312)
Supplement: Table S10 — Comparison of EMC prognostic signatures with other NSCLC prognostic signatures. (0.02 MB XLS) [file pone.0010312.s011.xls]

## Sheet: Sheet1
Publication	NSCLC subtypes	platform	# of genes in signature	genes (probe sets) present on Affy U133 plus 2.0
Chen et al. (2007) NEJM 356, 11-20	ADC, SCC, other	9.6k cDNA home made	16	16 (55)
			5	5 (18)
Beer et al. (2002) Nat Med 8, 816-824 Guo et al. (2008) CCR 14, 8213-8220	ADC	Affy HuGeneFL	35	35 (134)
Shedden et al. (2008) Nat Med 14, 822-827	ADC	Affy U133A	A_>1000	not tested
			B_52	50 (52)
			C_26	23 (26)
			D-42	36 (42)
			E_1	1 (1)
			F_41	37 (41)
			G_38	36 (38)
			H_313	249 (313)
Lee et al (2008) CCR 14, 7397-7404	ADC, SCC	Affy U133 plus 2.0	20	20 (20)
			6	6 (6)
Roepman et al. (2009) CCR 15, 284-290	ADC, SCC, other	Agilent 44k	72	68 (224)
Boutros et al. (2009) PNAS 106, 2824-2828	ADC, SCC	QRT-PCR	6	6 (8)
